# Supplementary material for: The Centennial Trends Greater Horn of Africa precipitation dataset
Source: Sci Data. 2015 Sep 29;2:150050. doi: 10.1038/sdata.2015.50 (PMC4587371; doi:10.1038/sdata.2015.50)
Supplement: Supplementary file 1 [file sdata201550-isa1.zip]

Archive with 3 entries (3 files):
- i_Investigation.txt
- s_study_Funk.txt
- a_assay_Funk.txt
