# Supplementary material for: The Centennial Trends Greater Horn of Africa precipitation dataset
Source: Sci Data. 2015 Sep 29;2:150050. doi: 10.1038/sdata.2015.50 (PMC4587371; doi:10.1038/sdata.2015.50)
Supplement: Supplementary file 1 [file sdata201550-isa1.zip › i_Investigation.txt]

# Investigation File generated for Scientific Data with Investigation File Authoring Tool version 0.1.0 on 16/06/2015 - This metadata file is CC0
ONTOLOGY SOURCE REFERENCE
Term Source Name	GAZ	ENVO	OBI	ERO	NCIT
Term Source File	http://data.bioontology.org/ontologies/GAZ	http://data.bioontology.org/ontologies/ENVO	http://data.bioontology.org/ontologies/OBI	http://data.bioontology.org/ontologies/ERO	http://data.bioontology.org/ontologies/NCIT
Term Source Version	$Revision: 1.512 $	releases/2014-09-16	2014-08-18	2013-08-02	15.04d
Term Source Description	Gazetteer	Environment Ontology	Ontology for Biomedical Investigations	Eagle-I Research Resource Ontology	National Cancer Institute Thesaurus
INVESTIGATION
Investigation Identifier
Investigation Title
Investigation Description
Investigation Submission Date
Investigation Public Release Date
INVESTIGATION PUBLICATIONS
Investigation PubMed ID
Investigation Publication DOI
Investigation Publication Author List
Investigation Publication Title
Investigation Publication Status
Investigation Publication Status Term Accession Number
Investigation Publication Status Term Source REF
INVESTIGATION CONTACTS
Investigation Person Last Name
Investigation Person Mid Initials
Investigation Person First Name
Investigation Person Address
Investigation Person Phone
Investigation Person Fax
Investigation Person Email
Investigation Person Affiliation
Investigation Person Roles
Investigation Person Roles Term Accession Number
Investigation Person Roles Term Source REF
STUDY
Study Identifier	10.1038/sdata.2015.50
Study Title	The Centennial Trends Greater Horn of Africa precipitation dataset
Study Submission Date	19/03/2015
Study Public Release Date	29/09/2015
Study Description	http://www.nature.com/articles/sdata201550#abstract
Study File Name	s_study_Funk.txt
Comment[Subject Keywords]	//;///;/;//
Comment[Manuscript Licence]	CC BY-4.0
Comment[Experimental Metadata Licence]	CC0
Comment[Supplementary Information File Name]	
Comment[Supplementary Information File Type]	x-zip-compressed
Comment[Supplementary Information File URL]	http://www.nature.com/articles/sdata201550#supplementary-information
Comment[Data Repository]	Dryad Digital Repository
Comment[Data Record Accession]	10.5061/dryad.nk780
Comment[Data Record URI]	http://dx.doi.org/10.5061/dryad.nk780
STUDY DESIGN DESCRIPTORS
Study Design Type	observation design	time series design	data integration objective
Study Design Type Term Accession Number	OBI:0300311	OBI:0500020	ERO:0100092
Study Design Type Term Source REF	OBI	OBI	ERO
STUDY PUBLICATIONS
Study PubMed ID
Study Publication DOI
Study Publication Author List
Study Publication Title
Study Publication Status
Study Publication Status Term Accession Number
Study Publication Status Term Source REF
STUDY FACTORS
Study Factor Name
Study Factor Type
Study Factor Type Term Accession Number
Study Factor Type Term Source REF
STUDY ASSAYS
Study Assay Measurement Type	atmospheric precipitation
Study Assay Measurement Type Term Accession Number	""
Study Assay Measurement Type Term Source REF	""
Study Assay Technology Type	meterological observation
Study Assay Technology Type Term Accession Number	""
Study Assay Technology Type Term Source REF	""
Study Assay Technology Platform	""
Study Assay File Name	a_assay_Funk.txt
STUDY PROTOCOLS
Study Protocol Name	The CenTrends Rain Gauge Database	CenTrends quality control procedures	Climatologically assisted interpolation of seasonal anomalies	Calculating CenTrends seasonal anomalies	CenTrends interpolation procedure defining the variogram	CenTrends interpolation procedure ordinary kriging
Study Protocol Type	data collection method	quality control	information processor function	information processor function	Interpolation Imputation Technique	Interpolation Imputation Technique
Study Protocol Type Term Accession Number	ERO:0001932	ERO:0001219	OBI:0000392	OBI:0000392	NCIT:C81208	NCIT:C81208
Study Protocol Type Term Source REF	ERO	ERO	OBI	OBI	NCIT	NCIT
Study Protocol Description						
Study Protocol URI	""	""	""	""	""	""
Study Protocol Version						
Study Protocol Parameters Name	""	""	""	""	""	""
Study Protocol Parameters Name Term Accession Number	""	""	""	""	""	""
Study Protocol Parameters Name Term Source REF	""	""	""	""	""	""
Study Protocol Components Name	""	""	""	""	""	""
Study Protocol Components Type	""	""	""	""	""	""
Study Protocol Components Type Term Accession Number	""	""	""	""	""	""
Study Protocol Components Type Term Source REF	""	""	""	""	""	""
STUDY CONTACTS
Study Person Last Name	Funk	Nicholson	Landsfeld	Klotter	Peterson	Harrison
Study Person First Name	Chris	Sharon E.	Martin	Douglas	Pete	Laura
Study Person Mid Initials						
Study Person Email	chris@geog.ucsb.edu	""	""	""	""	""
Study Person Phone						
Study Person Fax						
Study Person Address						
Study Person Affiliation	US Geological Survey National Center for Earth Resource Observation & Science (EROS), Sioux Falls, South Dakota 57198-0001, USA	Earth, Ocean and Atmospheric Science, Florida State University, Tallahassee, Florida 32306-4520, USA	UC Santa Barbara Climate Hazards Group, Geography Department, UCSB, Santa Barbara, California 93106-4060, USA	Earth, Ocean and Atmospheric Science, Florida State University, Tallahassee, Florida 32306-4520, USA	UC Santa Barbara Climate Hazards Group, Geography Department, UCSB, Santa Barbara, California 93106-4060, USA	UC Santa Barbara Climate Hazards Group, Geography Department, UCSB, Santa Barbara, California 93106-4060, USA
Study Person Roles						
Study Person Roles Term Accession Number						
Study Person Roles Term Source REF						
Comment[Study Person ORCID]						
Comment[Funder]						
Comment[FundRef ID]						
Comment[Funder Term Source REF]						
Comment[Grant Identifier]						
