# Supplementary material for: The Centennial Trends Greater Horn of Africa precipitation dataset
Source: Sci Data. 2015 Sep 29;2:150050. doi: 10.1038/sdata.2015.50 (PMC4587371; doi:10.1038/sdata.2015.50)
Supplement: Supplementary file 1 [file sdata201550-isa1.zip › s_study_Funk.txt]

Source Name	Characteristics[geographical location]	Term Source REF	Term Accession Number	Characteristics[environment type]	Term Source REF	Term Accession Number	Protocol REF	Comment[years covered]	Sample Name
UC Santa Barbara Climate Hazards Group	Tanzania	GAZ	GAZ:00001103	atmospheric water vapour	ENVO	ENVO:01000268	The CenTrends Rain Gauge Database	1901-01 to present	CHG_Tanzania
UC Santa Barbara Climate Hazards Group	Kenya	GAZ	GAZ:00001101	atmospheric water vapour	ENVO	ENVO:01000268	The CenTrends Rain Gauge Database	1901-01 to present	CHG_Kenya
UC Santa Barbara Climate Hazards Group	Ethiopia	GAZ	GAZ:00000567	atmospheric water vapour	ENVO	ENVO:01000268	The CenTrends Rain Gauge Database	1901-01 to present	CHG_Ethiopia
UC Santa Barbara Climate Hazards Group	Uganda	GAZ	GAZ:00001102	atmospheric water vapour	ENVO	ENVO:01000268	The CenTrends Rain Gauge Database	1901-01 to present	CHG_Uganda
UC Santa Barbara Climate Hazards Group	Rwanda	GAZ	GAZ:00001087	atmospheric water vapour	ENVO	ENVO:01000268	The CenTrends Rain Gauge Database	1901-01 to present	CHG_Rwanda
UC Santa Barbara Climate Hazards Group	Burundi	GAZ	GAZ:00001090	atmospheric water vapour	ENVO	ENVO:01000268	The CenTrends Rain Gauge Database	1901-01 to present	CHG_Burundi
UC Santa Barbara Climate Hazards Group	Eritrea	GAZ	GAZ:00000581	atmospheric water vapour	ENVO	ENVO:01000268	The CenTrends Rain Gauge Database	1901-01 to present	CHG_Eritrea
UC Santa Barbara Climate Hazards Group	Somalia	GAZ	GAZ:00001104	atmospheric water vapour	ENVO	ENVO:01000268	The CenTrends Rain Gauge Database	1901-01 to present	CHG_Somalia
Florida State University	Tanzania	GAZ	GAZ:00001103	atmospheric water vapour	ENVO	ENVO:01000268	The CenTrends Rain Gauge Database	1859-01 to 2014-11	FSU_Tanzania
Florida State University	Kenya	GAZ	GAZ:00001101	atmospheric water vapour	ENVO	ENVO:01000268	The CenTrends Rain Gauge Database	1859-01 to 2014-11	FSU_Kenya
Florida State University	Uganda	GAZ	GAZ:00001102	atmospheric water vapour	ENVO	ENVO:01000268	The CenTrends Rain Gauge Database	1859-01 to 2014-11	FSU_Uganda
Florida State University	Rwanda	GAZ	GAZ:00001087	atmospheric water vapour	ENVO	ENVO:01000268	The CenTrends Rain Gauge Database	1859-01 to 2014-11	FSU_Rwanda
Florida State University	Burundi	GAZ	GAZ:00001090	atmospheric water vapour	ENVO	ENVO:01000268	The CenTrends Rain Gauge Database	1859-01 to 2014-11	FSU_Burundi
Florida State University	Somalia	GAZ	GAZ:00001104	atmospheric water vapour	ENVO	ENVO:01000268	The CenTrends Rain Gauge Database	1859-01 to 2014-11	FSU_Somalia
Tanzania Meteorological Agency	Tanzania	GAZ	GAZ:00001103	atmospheric water vapour	ENVO	ENVO:01000268	The CenTrends Rain Gauge Database	1981-01 to 2012-12	TMA_Tanzania
Federal Democratic Republic of Ethiopia	Ethiopia	GAZ	GAZ:00000567	atmospheric water vapour	ENVO	ENVO:01000268	The CenTrends Rain Gauge Database	1960-01 to 2014-07	FDRE_Ethiopia
