# Supplementary material for: The Centennial Trends Greater Horn of Africa precipitation dataset
Source: Sci Data. 2015 Sep 29;2:150050. doi: 10.1038/sdata.2015.50 (PMC4587371; doi:10.1038/sdata.2015.50)
Supplement: Supplementary file 1 [file sdata201550-isa1.zip › a_assay_Funk.txt]

Sample Name	Protocol REF	Protocol REF	Protocol REF	Protocol REF	Protocol REF	Assay Name	Raw Data File	Comment [Data Repository]	Comment [Data Record Accession]	Comment [Data Record URI]
CHG_Tanzania	CenTrends quality control procedures	Climatologically assisted interpolation of seasonal anomalies	Calculating CenTrends seasonal anomalies	CenTrends interpolation procedure defining the variogram	CenTrends interpolation procedure ordinary kriging	CHG_Tanzania_Farm No.10. Urambo	CenTrends_v1.zip	Dryad Digital Repository	10.5061/dryad.nk780	http://dx.doi.org/10.5061/dryad.nk780
CHG_Tanzania	CenTrends quality control procedures	Climatologically assisted interpolation of seasonal anomalies	Calculating CenTrends seasonal anomalies	CenTrends interpolation procedure defining the variogram	CenTrends interpolation procedure ordinary kriging	CHG_Tanzania_Geita. District Off.	CenTrends_v1.zip	Dryad Digital Repository	10.5061/dryad.nk780	http://dx.doi.org/10.5061/dryad.nk780
CHG_Tanzania	CenTrends quality control procedures	Climatologically assisted interpolation of seasonal anomalies	Calculating CenTrends seasonal anomalies	CenTrends interpolation procedure defining the variogram	CenTrends interpolation procedure ordinary kriging	CHG_Tanzania_Dodoma Met.	CenTrends_v1.zip	Dryad Digital Repository	10.5061/dryad.nk780	http://dx.doi.org/10.5061/dryad.nk780
CHG_Ethiopia	CenTrends quality control procedures	Climatologically assisted interpolation of seasonal anomalies	Calculating CenTrends seasonal anomalies	CenTrends interpolation procedure defining the variogram	CenTrends interpolation procedure ordinary kriging	CHG_Ethiopia_Gore	CenTrends_v1.zip	Dryad Digital Repository	10.5061/dryad.nk780	http://dx.doi.org/10.5061/dryad.nk780
CHG_Tanzania	CenTrends quality control procedures	Climatologically assisted interpolation of seasonal anomalies	Calculating CenTrends seasonal anomalies	CenTrends interpolation procedure defining the variogram	CenTrends interpolation procedure ordinary kriging	CHG_Tanzania_Iringa	CenTrends_v1.zip	Dryad Digital Repository	10.5061/dryad.nk780	http://dx.doi.org/10.5061/dryad.nk780
CHG_Ethiopia	CenTrends quality control procedures	Climatologically assisted interpolation of seasonal anomalies	Calculating CenTrends seasonal anomalies	CenTrends interpolation procedure defining the variogram	CenTrends interpolation procedure ordinary kriging	CHG_Ethiopia_Dessie	CenTrends_v1.zip	Dryad Digital Repository	10.5061/dryad.nk780	http://dx.doi.org/10.5061/dryad.nk780
CHG_Kenya	CenTrends quality control procedures	Climatologically assisted interpolation of seasonal anomalies	Calculating CenTrends seasonal anomalies	CenTrends interpolation procedure defining the variogram	CenTrends interpolation procedure ordinary kriging	CHG_Kenya_Kitale	CenTrends_v1.zip	Dryad Digital Repository	10.5061/dryad.nk780	http://dx.doi.org/10.5061/dryad.nk780
CHG_Tanzania	CenTrends quality control procedures	Climatologically assisted interpolation of seasonal anomalies	Calculating CenTrends seasonal anomalies	CenTrends interpolation procedure defining the variogram	CenTrends interpolation procedure ordinary kriging	CHG_Tanzania_Tehmi Estate	CenTrends_v1.zip	Dryad Digital Repository	10.5061/dryad.nk780	http://dx.doi.org/10.5061/dryad.nk780
CHG_Tanzania	CenTrends quality control procedures	Climatologically assisted interpolation of seasonal anomalies	Calculating CenTrends seasonal anomalies	CenTrends interpolation procedure defining the variogram	CenTrends interpolation procedure ordinary kriging	CHG_Tanzania_Bukoba	CenTrends_v1.zip	Dryad Digital Repository	10.5061/dryad.nk780	http://dx.doi.org/10.5061/dryad.nk780
CHG_Tanzania	CenTrends quality control procedures	Climatologically assisted interpolation of seasonal anomalies	Calculating CenTrends seasonal anomalies	CenTrends interpolation procedure defining the variogram	CenTrends interpolation procedure ordinary kriging	CHG_Tanzania_Morogoro Agric. Off.	CenTrends_v1.zip	Dryad Digital Repository	10.5061/dryad.nk780	http://dx.doi.org/10.5061/dryad.nk780
CHG_Tanzania	CenTrends quality control procedures	Climatologically assisted interpolation of seasonal anomalies	Calculating CenTrends seasonal anomalies	CenTrends interpolation procedure defining the variogram	CenTrends interpolation procedure ordinary kriging	CHG_Tanzania_Bukoba Met.	CenTrends_v1.zip	Dryad Digital Repository	10.5061/dryad.nk780	http://dx.doi.org/10.5061/dryad.nk780
CHG_Tanzania	CenTrends quality control procedures	Climatologically assisted interpolation of seasonal anomalies	Calculating CenTrends seasonal anomalies	CenTrends interpolation procedure defining the variogram	CenTrends interpolation procedure ordinary kriging	CHG_Tanzania_W.D. and I.D. Mwanza	CenTrends_v1.zip	Dryad Digital Repository	10.5061/dryad.nk780	http://dx.doi.org/10.5061/dryad.nk780
CHG_Uganda	CenTrends quality control procedures	Climatologically assisted interpolation of seasonal anomalies	Calculating CenTrends seasonal anomalies	CenTrends interpolation procedure defining the variogram	CenTrends interpolation procedure ordinary kriging	CHG_Uganda_Gulu	CenTrends_v1.zip	Dryad Digital Repository	10.5061/dryad.nk780	http://dx.doi.org/10.5061/dryad.nk780
CHG_Uganda	CenTrends quality control procedures	Climatologically assisted interpolation of seasonal anomalies	Calculating CenTrends seasonal anomalies	CenTrends interpolation procedure defining the variogram	CenTrends interpolation procedure ordinary kriging	CHG_Uganda_Mbarara	CenTrends_v1.zip	Dryad Digital Repository	10.5061/dryad.nk780	http://dx.doi.org/10.5061/dryad.nk780
CHG_Tanzania	CenTrends quality control procedures	Climatologically assisted interpolation of seasonal anomalies	Calculating CenTrends seasonal anomalies	CenTrends interpolation procedure defining the variogram	CenTrends interpolation procedure ordinary kriging	CHG_Tanzania_Mwanza Met	CenTrends_v1.zip	Dryad Digital Repository	10.5061/dryad.nk780	http://dx.doi.org/10.5061/dryad.nk780
CHG_Tanzania	CenTrends quality control procedures	Climatologically assisted interpolation of seasonal anomalies	Calculating CenTrends seasonal anomalies	CenTrends interpolation procedure defining the variogram	CenTrends interpolation procedure ordinary kriging	CHG_Tanzania_Kigoma Met.	CenTrends_v1.zip	Dryad Digital Repository	10.5061/dryad.nk780	http://dx.doi.org/10.5061/dryad.nk780
CHG_Kenya	CenTrends quality control procedures	Climatologically assisted interpolation of seasonal anomalies	Calculating CenTrends seasonal anomalies	CenTrends interpolation procedure defining the variogram	CenTrends interpolation procedure ordinary kriging	CHG_Kenya_Lodwar	CenTrends_v1.zip	Dryad Digital Repository	10.5061/dryad.nk780	http://dx.doi.org/10.5061/dryad.nk780
CHG_Tanzania	CenTrends quality control procedures	Climatologically assisted interpolation of seasonal anomalies	Calculating CenTrends seasonal anomalies	CenTrends interpolation procedure defining the variogram	CenTrends interpolation procedure ordinary kriging	CHG_Tanzania_W.D. and I.D. Dodoma	CenTrends_v1.zip	Dryad Digital Repository	10.5061/dryad.nk780	http://dx.doi.org/10.5061/dryad.nk780
CHG_Kenya	CenTrends quality control procedures	Climatologically assisted interpolation of seasonal anomalies	Calculating CenTrends seasonal anomalies	CenTrends interpolation procedure defining the variogram	CenTrends interpolation procedure ordinary kriging	CHG_Kenya_Meru	CenTrends_v1.zip	Dryad Digital Repository	10.5061/dryad.nk780	http://dx.doi.org/10.5061/dryad.nk780
CHG_Ethiopia	CenTrends quality control procedures	Climatologically assisted interpolation of seasonal anomalies	Calculating CenTrends seasonal anomalies	CenTrends interpolation procedure defining the variogram	CenTrends interpolation procedure ordinary kriging	CHG_Ethiopia_Gode	CenTrends_v1.zip	Dryad Digital Repository	10.5061/dryad.nk780	http://dx.doi.org/10.5061/dryad.nk780
CHG_Kenya	CenTrends quality control procedures	Climatologically assisted interpolation of seasonal anomalies	Calculating CenTrends seasonal anomalies	CenTrends interpolation procedure defining the variogram	CenTrends interpolation procedure ordinary kriging	CHG_Kenya_Moi S Bridge	CenTrends_v1.zip	Dryad Digital Repository	10.5061/dryad.nk780	http://dx.doi.org/10.5061/dryad.nk780
CHG_Ethiopia	CenTrends quality control procedures	Climatologically assisted interpolation of seasonal anomalies	Calculating CenTrends seasonal anomalies	CenTrends interpolation procedure defining the variogram	CenTrends interpolation procedure ordinary kriging	CHG_Ethiopia_Dedo-Sheki	CenTrends_v1.zip	Dryad Digital Repository	10.5061/dryad.nk780	http://dx.doi.org/10.5061/dryad.nk780
CHG_Tanzania	CenTrends quality control procedures	Climatologically assisted interpolation of seasonal anomalies	Calculating CenTrends seasonal anomalies	CenTrends interpolation procedure defining the variogram	CenTrends interpolation procedure ordinary kriging	CHG_Tanzania_Dodoma	CenTrends_v1.zip	Dryad Digital Repository	10.5061/dryad.nk780	http://dx.doi.org/10.5061/dryad.nk780
CHG_Tanzania	CenTrends quality control procedures	Climatologically assisted interpolation of seasonal anomalies	Calculating CenTrends seasonal anomalies	CenTrends interpolation procedure defining the variogram	CenTrends interpolation procedure ordinary kriging	CHG_Tanzania_Dar_Es	CenTrends_v1.zip	Dryad Digital Repository	10.5061/dryad.nk780	http://dx.doi.org/10.5061/dryad.nk780
CHG_Ethiopia	CenTrends quality control procedures	Climatologically assisted interpolation of seasonal anomalies	Calculating CenTrends seasonal anomalies	CenTrends interpolation procedure defining the variogram	CenTrends interpolation procedure ordinary kriging	CHG_Ethiopia_Makale/Mekele-Meqele	CenTrends_v1.zip	Dryad Digital Repository	10.5061/dryad.nk780	http://dx.doi.org/10.5061/dryad.nk780
CHG_Ethiopia	CenTrends quality control procedures	Climatologically assisted interpolation of seasonal anomalies	Calculating CenTrends seasonal anomalies	CenTrends interpolation procedure defining the variogram	CenTrends interpolation procedure ordinary kriging	CHG_Ethiopia_Bahar Dar/Bahir Dar	CenTrends_v1.zip	Dryad Digital Repository	10.5061/dryad.nk780	http://dx.doi.org/10.5061/dryad.nk780
CHG_Ethiopia	CenTrends quality control procedures	Climatologically assisted interpolation of seasonal anomalies	Calculating CenTrends seasonal anomalies	CenTrends interpolation procedure defining the variogram	CenTrends interpolation procedure ordinary kriging	CHG_Ethiopia_Lekemti	CenTrends_v1.zip	Dryad Digital Repository	10.5061/dryad.nk780	http://dx.doi.org/10.5061/dryad.nk780
CHG_Ethiopia	CenTrends quality control procedures	Climatologically assisted interpolation of seasonal anomalies	Calculating CenTrends seasonal anomalies	CenTrends interpolation procedure defining the variogram	CenTrends interpolation procedure ordinary kriging	CHG_Ethiopia_Jimma	CenTrends_v1.zip	Dryad Digital Repository	10.5061/dryad.nk780	http://dx.doi.org/10.5061/dryad.nk780
CHG_Ethiopia	CenTrends quality control procedures	Climatologically assisted interpolation of seasonal anomalies	Calculating CenTrends seasonal anomalies	CenTrends interpolation procedure defining the variogram	CenTrends interpolation procedure ordinary kriging	CHG_Ethiopia_Awassa/Awasa-Lake	CenTrends_v1.zip	Dryad Digital Repository	10.5061/dryad.nk780	http://dx.doi.org/10.5061/dryad.nk780
CHG_Ethiopia	CenTrends quality control procedures	Climatologically assisted interpolation of seasonal anomalies	Calculating CenTrends seasonal anomalies	CenTrends interpolation procedure defining the variogram	CenTrends interpolation procedure ordinary kriging	CHG_Ethiopia_Gode-Military	CenTrends_v1.zip	Dryad Digital Repository	10.5061/dryad.nk780	http://dx.doi.org/10.5061/dryad.nk780
CHG_Ethiopia	CenTrends quality control procedures	Climatologically assisted interpolation of seasonal anomalies	Calculating CenTrends seasonal anomalies	CenTrends interpolation procedure defining the variogram	CenTrends interpolation procedure ordinary kriging	CHG_Ethiopia_Addis Ababa-Bole	CenTrends_v1.zip	Dryad Digital Repository	10.5061/dryad.nk780	http://dx.doi.org/10.5061/dryad.nk780
CHG_Kenya	CenTrends quality control procedures	Climatologically assisted interpolation of seasonal anomalies	Calculating CenTrends seasonal anomalies	CenTrends interpolation procedure defining the variogram	CenTrends interpolation procedure ordinary kriging	CHG_Kenya_Marsabit	CenTrends_v1.zip	Dryad Digital Repository	10.5061/dryad.nk780	http://dx.doi.org/10.5061/dryad.nk780
CHG_Kenya	CenTrends quality control procedures	Climatologically assisted interpolation of seasonal anomalies	Calculating CenTrends seasonal anomalies	CenTrends interpolation procedure defining the variogram	CenTrends interpolation procedure ordinary kriging	CHG_Kenya_Kitale/Kitae	CenTrends_v1.zip	Dryad Digital Repository	10.5061/dryad.nk780	http://dx.doi.org/10.5061/dryad.nk780
CHG_Kenya	CenTrends quality control procedures	Climatologically assisted interpolation of seasonal anomalies	Calculating CenTrends seasonal anomalies	CenTrends interpolation procedure defining the variogram	CenTrends interpolation procedure ordinary kriging	CHG_Kenya_Wajir	CenTrends_v1.zip	Dryad Digital Repository	10.5061/dryad.nk780	http://dx.doi.org/10.5061/dryad.nk780
CHG_Uganda	CenTrends quality control procedures	Climatologically assisted interpolation of seasonal anomalies	Calculating CenTrends seasonal anomalies	CenTrends interpolation procedure defining the variogram	CenTrends interpolation procedure ordinary kriging	CHG_Uganda_Gulu-Airport	CenTrends_v1.zip	Dryad Digital Repository	10.5061/dryad.nk780	http://dx.doi.org/10.5061/dryad.nk780
CHG_Uganda	CenTrends quality control procedures	Climatologically assisted interpolation of seasonal anomalies	Calculating CenTrends seasonal anomalies	CenTrends interpolation procedure defining the variogram	CenTrends interpolation procedure ordinary kriging	CHG_Uganda_Masindi	CenTrends_v1.zip	Dryad Digital Repository	10.5061/dryad.nk780	http://dx.doi.org/10.5061/dryad.nk780
CHG_Uganda	CenTrends quality control procedures	Climatologically assisted interpolation of seasonal anomalies	Calculating CenTrends seasonal anomalies	CenTrends interpolation procedure defining the variogram	CenTrends interpolation procedure ordinary kriging	CHG_Uganda_Soroti	CenTrends_v1.zip	Dryad Digital Repository	10.5061/dryad.nk780	http://dx.doi.org/10.5061/dryad.nk780
CHG_Uganda	CenTrends quality control procedures	Climatologically assisted interpolation of seasonal anomalies	Calculating CenTrends seasonal anomalies	CenTrends interpolation procedure defining the variogram	CenTrends interpolation procedure ordinary kriging	CHG_Uganda_Kasese	CenTrends_v1.zip	Dryad Digital Repository	10.5061/dryad.nk780	http://dx.doi.org/10.5061/dryad.nk780
CHG_Uganda	CenTrends quality control procedures	Climatologically assisted interpolation of seasonal anomalies	Calculating CenTrends seasonal anomalies	CenTrends interpolation procedure defining the variogram	CenTrends interpolation procedure ordinary kriging	CHG_Uganda_Jinja	CenTrends_v1.zip	Dryad Digital Repository	10.5061/dryad.nk780	http://dx.doi.org/10.5061/dryad.nk780
CHG_Uganda	CenTrends quality control procedures	Climatologically assisted interpolation of seasonal anomalies	Calculating CenTrends seasonal anomalies	CenTrends interpolation procedure defining the variogram	CenTrends interpolation procedure ordinary kriging	CHG_Uganda_Tororo	CenTrends_v1.zip	Dryad Digital Repository	10.5061/dryad.nk780	http://dx.doi.org/10.5061/dryad.nk780
CHG_Tanzania	CenTrends quality control procedures	Climatologically assisted interpolation of seasonal anomalies	Calculating CenTrends seasonal anomalies	CenTrends interpolation procedure defining the variogram	CenTrends interpolation procedure ordinary kriging	CHG_Tanzania_Sumbawanga	CenTrends_v1.zip	Dryad Digital Repository	10.5061/dryad.nk780	http://dx.doi.org/10.5061/dryad.nk780
CHG_Kenya	CenTrends quality control procedures	Climatologically assisted interpolation of seasonal anomalies	Calculating CenTrends seasonal anomalies	CenTrends interpolation procedure defining the variogram	CenTrends interpolation procedure ordinary kriging	CHG_Kenya_Kisumu	CenTrends_v1.zip	Dryad Digital Repository	10.5061/dryad.nk780	http://dx.doi.org/10.5061/dryad.nk780
CHG_Kenya	CenTrends quality control procedures	Climatologically assisted interpolation of seasonal anomalies	Calculating CenTrends seasonal anomalies	CenTrends interpolation procedure defining the variogram	CenTrends interpolation procedure ordinary kriging	CHG_Kenya_Nakuru	CenTrends_v1.zip	Dryad Digital Repository	10.5061/dryad.nk780	http://dx.doi.org/10.5061/dryad.nk780
CHG_Kenya	CenTrends quality control procedures	Climatologically assisted interpolation of seasonal anomalies	Calculating CenTrends seasonal anomalies	CenTrends interpolation procedure defining the variogram	CenTrends interpolation procedure ordinary kriging	CHG_Kenya_Nyeri	CenTrends_v1.zip	Dryad Digital Repository	10.5061/dryad.nk780	http://dx.doi.org/10.5061/dryad.nk780
CHG_Kenya	CenTrends quality control procedures	Climatologically assisted interpolation of seasonal anomalies	Calculating CenTrends seasonal anomalies	CenTrends interpolation procedure defining the variogram	CenTrends interpolation procedure ordinary kriging	CHG_Kenya_Embu	CenTrends_v1.zip	Dryad Digital Repository	10.5061/dryad.nk780	http://dx.doi.org/10.5061/dryad.nk780
CHG_Uganda	CenTrends quality control procedures	Climatologically assisted interpolation of seasonal anomalies	Calculating CenTrends seasonal anomalies	CenTrends interpolation procedure defining the variogram	CenTrends interpolation procedure ordinary kriging	CHG_Uganda_Kabale	CenTrends_v1.zip	Dryad Digital Repository	10.5061/dryad.nk780	http://dx.doi.org/10.5061/dryad.nk780
CHG_Tanzania	CenTrends quality control procedures	Climatologically assisted interpolation of seasonal anomalies	Calculating CenTrends seasonal anomalies	CenTrends interpolation procedure defining the variogram	CenTrends interpolation procedure ordinary kriging	CHG_Tanzania_Musoma	CenTrends_v1.zip	Dryad Digital Repository	10.5061/dryad.nk780	http://dx.doi.org/10.5061/dryad.nk780
CHG_Tanzania	CenTrends quality control procedures	Climatologically assisted interpolation of seasonal anomalies	Calculating CenTrends seasonal anomalies	CenTrends interpolation procedure defining the variogram	CenTrends interpolation procedure ordinary kriging	CHG_Tanzania_Mwanza	CenTrends_v1.zip	Dryad Digital Repository	10.5061/dryad.nk780	http://dx.doi.org/10.5061/dryad.nk780
CHG_Kenya	CenTrends quality control procedures	Climatologically assisted interpolation of seasonal anomalies	Calculating CenTrends seasonal anomalies	CenTrends interpolation procedure defining the variogram	CenTrends interpolation procedure ordinary kriging	CHG_Kenya_Lamu-Manda Island	CenTrends_v1.zip	Dryad Digital Repository	10.5061/dryad.nk780	http://dx.doi.org/10.5061/dryad.nk780
CHG_Tanzania	CenTrends quality control procedures	Climatologically assisted interpolation of seasonal anomalies	Calculating CenTrends seasonal anomalies	CenTrends interpolation procedure defining the variogram	CenTrends interpolation procedure ordinary kriging	CHG_Tanzania_Kilimanjaro-Airport	CenTrends_v1.zip	Dryad Digital Repository	10.5061/dryad.nk780	http://dx.doi.org/10.5061/dryad.nk780
CHG_Kenya	CenTrends quality control procedures	Climatologically assisted interpolation of seasonal anomalies	Calculating CenTrends seasonal anomalies	CenTrends interpolation procedure defining the variogram	CenTrends interpolation procedure ordinary kriging	CHG_Kenya_Voi	CenTrends_v1.zip	Dryad Digital Repository	10.5061/dryad.nk780	http://dx.doi.org/10.5061/dryad.nk780
CHG_Rwanda	CenTrends quality control procedures	Climatologically assisted interpolation of seasonal anomalies	Calculating CenTrends seasonal anomalies	CenTrends interpolation procedure defining the variogram	CenTrends interpolation procedure ordinary kriging	CHG_Rwanda_Kigali	CenTrends_v1.zip	Dryad Digital Repository	10.5061/dryad.nk780	http://dx.doi.org/10.5061/dryad.nk780
CHG_Kenya	CenTrends quality control procedures	Climatologically assisted interpolation of seasonal anomalies	Calculating CenTrends seasonal anomalies	CenTrends interpolation procedure defining the variogram	CenTrends interpolation procedure ordinary kriging	CHG_Kenya_Mombasa-Moi Intl	CenTrends_v1.zip	Dryad Digital Repository	10.5061/dryad.nk780	http://dx.doi.org/10.5061/dryad.nk780
CHG_Tanzania	CenTrends quality control procedures	Climatologically assisted interpolation of seasonal anomalies	Calculating CenTrends seasonal anomalies	CenTrends interpolation procedure defining the variogram	CenTrends interpolation procedure ordinary kriging	CHG_Tanzania_Tabora-Airport	CenTrends_v1.zip	Dryad Digital Repository	10.5061/dryad.nk780	http://dx.doi.org/10.5061/dryad.nk780
CHG_Tanzania	CenTrends quality control procedures	Climatologically assisted interpolation of seasonal anomalies	Calculating CenTrends seasonal anomalies	CenTrends interpolation procedure defining the variogram	CenTrends interpolation procedure ordinary kriging	CHG_Tanzania_Morogoro-Weather	CenTrends_v1.zip	Dryad Digital Repository	10.5061/dryad.nk780	http://dx.doi.org/10.5061/dryad.nk780
CHG_Tanzania	CenTrends quality control procedures	Climatologically assisted interpolation of seasonal anomalies	Calculating CenTrends seasonal anomalies	CenTrends interpolation procedure defining the variogram	CenTrends interpolation procedure ordinary kriging	CHG_Tanzania_Zanzibar-Kisauni	CenTrends_v1.zip	Dryad Digital Repository	10.5061/dryad.nk780	http://dx.doi.org/10.5061/dryad.nk780
CHG_Tanzania	CenTrends quality control procedures	Climatologically assisted interpolation of seasonal anomalies	Calculating CenTrends seasonal anomalies	CenTrends interpolation procedure defining the variogram	CenTrends interpolation procedure ordinary kriging	CHG_Tanzania_Dar Es Salaam-Airport	CenTrends_v1.zip	Dryad Digital Repository	10.5061/dryad.nk780	http://dx.doi.org/10.5061/dryad.nk780
CHG_Tanzania	CenTrends quality control procedures	Climatologically assisted interpolation of seasonal anomalies	Calculating CenTrends seasonal anomalies	CenTrends interpolation procedure defining the variogram	CenTrends interpolation procedure ordinary kriging	CHG_Tanzania_Mbeya	CenTrends_v1.zip	Dryad Digital Repository	10.5061/dryad.nk780	http://dx.doi.org/10.5061/dryad.nk780
CHG_Tanzania	CenTrends quality control procedures	Climatologically assisted interpolation of seasonal anomalies	Calculating CenTrends seasonal anomalies	CenTrends interpolation procedure defining the variogram	CenTrends interpolation procedure ordinary kriging	CHG_Tanzania_Songea	CenTrends_v1.zip	Dryad Digital Repository	10.5061/dryad.nk780	http://dx.doi.org/10.5061/dryad.nk780
CHG_Rwanda	CenTrends quality control procedures	Climatologically assisted interpolation of seasonal anomalies	Calculating CenTrends seasonal anomalies	CenTrends interpolation procedure defining the variogram	CenTrends interpolation procedure ordinary kriging	CHG_Rwanda_Cyangugu-Kamembe	CenTrends_v1.zip	Dryad Digital Repository	10.5061/dryad.nk780	http://dx.doi.org/10.5061/dryad.nk780
CHG_Rwanda	CenTrends quality control procedures	Climatologically assisted interpolation of seasonal anomalies	Calculating CenTrends seasonal anomalies	CenTrends interpolation procedure defining the variogram	CenTrends interpolation procedure ordinary kriging	CHG_Rwanda_Gisenyi	CenTrends_v1.zip	Dryad Digital Repository	10.5061/dryad.nk780	http://dx.doi.org/10.5061/dryad.nk780
CHG_Burundi	CenTrends quality control procedures	Climatologically assisted interpolation of seasonal anomalies	Calculating CenTrends seasonal anomalies	CenTrends interpolation procedure defining the variogram	CenTrends interpolation procedure ordinary kriging	CHG_Burundi_Bujumbura	CenTrends_v1.zip	Dryad Digital Repository	10.5061/dryad.nk780	http://dx.doi.org/10.5061/dryad.nk780
CHG_Tanzania	CenTrends quality control procedures	Climatologically assisted interpolation of seasonal anomalies	Calculating CenTrends seasonal anomalies	CenTrends interpolation procedure defining the variogram	CenTrends interpolation procedure ordinary kriging	CHG_Tanzania_Tanga	CenTrends_v1.zip	Dryad Digital Repository	10.5061/dryad.nk780	http://dx.doi.org/10.5061/dryad.nk780
CHG_Kenya	CenTrends quality control procedures	Climatologically assisted interpolation of seasonal anomalies	Calculating CenTrends seasonal anomalies	CenTrends interpolation procedure defining the variogram	CenTrends interpolation procedure ordinary kriging	CHG_Kenya_Moyale Lower-Oda	CenTrends_v1.zip	Dryad Digital Repository	10.5061/dryad.nk780	http://dx.doi.org/10.5061/dryad.nk780
CHG_Kenya	CenTrends quality control procedures	Climatologically assisted interpolation of seasonal anomalies	Calculating CenTrends seasonal anomalies	CenTrends interpolation procedure defining the variogram	CenTrends interpolation procedure ordinary kriging	CHG_Kenya_Mandera	CenTrends_v1.zip	Dryad Digital Repository	10.5061/dryad.nk780	http://dx.doi.org/10.5061/dryad.nk780
CHG_Kenya	CenTrends quality control procedures	Climatologically assisted interpolation of seasonal anomalies	Calculating CenTrends seasonal anomalies	CenTrends interpolation procedure defining the variogram	CenTrends interpolation procedure ordinary kriging	CHG_Kenya_Makindu	CenTrends_v1.zip	Dryad Digital Repository	10.5061/dryad.nk780	http://dx.doi.org/10.5061/dryad.nk780
CHG_Kenya	CenTrends quality control procedures	Climatologically assisted interpolation of seasonal anomalies	Calculating CenTrends seasonal anomalies	CenTrends interpolation procedure defining the variogram	CenTrends interpolation procedure ordinary kriging	CHG_Kenya_Malindi	CenTrends_v1.zip	Dryad Digital Repository	10.5061/dryad.nk780	http://dx.doi.org/10.5061/dryad.nk780
CHG_Somalia	CenTrends quality control procedures	Climatologically assisted interpolation of seasonal anomalies	Calculating CenTrends seasonal anomalies	CenTrends interpolation procedure defining the variogram	CenTrends interpolation procedure ordinary kriging	CHG_Somalia_Borama	CenTrends_v1.zip	Dryad Digital Repository	10.5061/dryad.nk780	http://dx.doi.org/10.5061/dryad.nk780
CHG_Somalia	CenTrends quality control procedures	Climatologically assisted interpolation of seasonal anomalies	Calculating CenTrends seasonal anomalies	CenTrends interpolation procedure defining the variogram	CenTrends interpolation procedure ordinary kriging	CHG_Somalia_Berbera-Airport	CenTrends_v1.zip	Dryad Digital Repository	10.5061/dryad.nk780	http://dx.doi.org/10.5061/dryad.nk780
CHG_Somalia	CenTrends quality control procedures	Climatologically assisted interpolation of seasonal anomalies	Calculating CenTrends seasonal anomalies	CenTrends interpolation procedure defining the variogram	CenTrends interpolation procedure ordinary kriging	CHG_Somalia_Hargeisa-Egal International Airport	CenTrends_v1.zip	Dryad Digital Repository	10.5061/dryad.nk780	http://dx.doi.org/10.5061/dryad.nk780
CHG_Somalia	CenTrends quality control procedures	Climatologically assisted interpolation of seasonal anomalies	Calculating CenTrends seasonal anomalies	CenTrends interpolation procedure defining the variogram	CenTrends interpolation procedure ordinary kriging	CHG_Somalia_Burao	CenTrends_v1.zip	Dryad Digital Repository	10.5061/dryad.nk780	http://dx.doi.org/10.5061/dryad.nk780
CHG_Kenya	CenTrends quality control procedures	Climatologically assisted interpolation of seasonal anomalies	Calculating CenTrends seasonal anomalies	CenTrends interpolation procedure defining the variogram	CenTrends interpolation procedure ordinary kriging	CHG_Kenya_Kericho	CenTrends_v1.zip	Dryad Digital Repository	10.5061/dryad.nk780	http://dx.doi.org/10.5061/dryad.nk780
CHG_Kenya	CenTrends quality control procedures	Climatologically assisted interpolation of seasonal anomalies	Calculating CenTrends seasonal anomalies	CenTrends interpolation procedure defining the variogram	CenTrends interpolation procedure ordinary kriging	CHG_Kenya_Narok	CenTrends_v1.zip	Dryad Digital Repository	10.5061/dryad.nk780	http://dx.doi.org/10.5061/dryad.nk780
CHG_Kenya	CenTrends quality control procedures	Climatologically assisted interpolation of seasonal anomalies	Calculating CenTrends seasonal anomalies	CenTrends interpolation procedure defining the variogram	CenTrends interpolation procedure ordinary kriging	CHG_Kenya_Nairobi-Dagoretti	CenTrends_v1.zip	Dryad Digital Repository	10.5061/dryad.nk780	http://dx.doi.org/10.5061/dryad.nk780
CHG_Rwanda	CenTrends quality control procedures	Climatologically assisted interpolation of seasonal anomalies	Calculating CenTrends seasonal anomalies	CenTrends interpolation procedure defining the variogram	CenTrends interpolation procedure ordinary kriging	CHG_Rwanda_Butare	CenTrends_v1.zip	Dryad Digital Repository	10.5061/dryad.nk780	http://dx.doi.org/10.5061/dryad.nk780
CHG_Eritrea	CenTrends quality control procedures	Climatologically assisted interpolation of seasonal anomalies	Calculating CenTrends seasonal anomalies	CenTrends interpolation procedure defining the variogram	CenTrends interpolation procedure ordinary kriging	CHG_Eritrea_Asmara-Intl Airport/Yohannes Iv Intl Airport	CenTrends_v1.zip	Dryad Digital Repository	10.5061/dryad.nk780	http://dx.doi.org/10.5061/dryad.nk780
CHG_Somalia	CenTrends quality control procedures	Climatologically assisted interpolation of seasonal anomalies	Calculating CenTrends seasonal anomalies	CenTrends interpolation procedure defining the variogram	CenTrends interpolation procedure ordinary kriging	CHG_Somalia_Iscia Baidoa	CenTrends_v1.zip	Dryad Digital Repository	10.5061/dryad.nk780	http://dx.doi.org/10.5061/dryad.nk780
CHG_Uganda	CenTrends quality control procedures	Climatologically assisted interpolation of seasonal anomalies	Calculating CenTrends seasonal anomalies	CenTrends interpolation procedure defining the variogram	CenTrends interpolation procedure ordinary kriging	CHG_Uganda_Paraa	CenTrends_v1.zip	Dryad Digital Repository	10.5061/dryad.nk780	http://dx.doi.org/10.5061/dryad.nk780
CHG_Tanzania	CenTrends quality control procedures	Climatologically assisted interpolation of seasonal anomalies	Calculating CenTrends seasonal anomalies	CenTrends interpolation procedure defining the variogram	CenTrends interpolation procedure ordinary kriging	CHG_Tanzania_Mafia Island-Kilindoni	CenTrends_v1.zip	Dryad Digital Repository	10.5061/dryad.nk780	http://dx.doi.org/10.5061/dryad.nk780
CHG_Somalia	CenTrends quality control procedures	Climatologically assisted interpolation of seasonal anomalies	Calculating CenTrends seasonal anomalies	CenTrends interpolation procedure defining the variogram	CenTrends interpolation procedure ordinary kriging	CHG_Somalia_El Bur	CenTrends_v1.zip	Dryad Digital Repository	10.5061/dryad.nk780	http://dx.doi.org/10.5061/dryad.nk780
CHG_Ethiopia	CenTrends quality control procedures	Climatologically assisted interpolation of seasonal anomalies	Calculating CenTrends seasonal anomalies	CenTrends interpolation procedure defining the variogram	CenTrends interpolation procedure ordinary kriging	CHG_Ethiopia_Gambela	CenTrends_v1.zip	Dryad Digital Repository	10.5061/dryad.nk780	http://dx.doi.org/10.5061/dryad.nk780
CHG_Tanzania	CenTrends quality control procedures	Climatologically assisted interpolation of seasonal anomalies	Calculating CenTrends seasonal anomalies	CenTrends interpolation procedure defining the variogram	CenTrends interpolation procedure ordinary kriging	CHG_Tanzania_Arusha	CenTrends_v1.zip	Dryad Digital Repository	10.5061/dryad.nk780	http://dx.doi.org/10.5061/dryad.nk780
CHG_Tanzania	CenTrends quality control procedures	Climatologically assisted interpolation of seasonal anomalies	Calculating CenTrends seasonal anomalies	CenTrends interpolation procedure defining the variogram	CenTrends interpolation procedure ordinary kriging	CHG_Tanzania_Same	CenTrends_v1.zip	Dryad Digital Repository	10.5061/dryad.nk780	http://dx.doi.org/10.5061/dryad.nk780
CHG_Somalia	CenTrends quality control procedures	Climatologically assisted interpolation of seasonal anomalies	Calculating CenTrends seasonal anomalies	CenTrends interpolation procedure defining the variogram	CenTrends interpolation procedure ordinary kriging	CHG_Somalia_Belet Uen/Beletuen	CenTrends_v1.zip	Dryad Digital Repository	10.5061/dryad.nk780	http://dx.doi.org/10.5061/dryad.nk780
CHG_Somalia	CenTrends quality control procedures	Climatologically assisted interpolation of seasonal anomalies	Calculating CenTrends seasonal anomalies	CenTrends interpolation procedure defining the variogram	CenTrends interpolation procedure ordinary kriging	CHG_Somalia_Scusciuban	CenTrends_v1.zip	Dryad Digital Repository	10.5061/dryad.nk780	http://dx.doi.org/10.5061/dryad.nk780
CHG_Tanzania	CenTrends quality control procedures	Climatologically assisted interpolation of seasonal anomalies	Calculating CenTrends seasonal anomalies	CenTrends interpolation procedure defining the variogram	CenTrends interpolation procedure ordinary kriging	CHG_Tanzania_Pemba-Karume	CenTrends_v1.zip	Dryad Digital Repository	10.5061/dryad.nk780	http://dx.doi.org/10.5061/dryad.nk780
CHG_Somalia	CenTrends quality control procedures	Climatologically assisted interpolation of seasonal anomalies	Calculating CenTrends seasonal anomalies	CenTrends interpolation procedure defining the variogram	CenTrends interpolation procedure ordinary kriging	CHG_Somalia_Chisimaio	CenTrends_v1.zip	Dryad Digital Repository	10.5061/dryad.nk780	http://dx.doi.org/10.5061/dryad.nk780
CHG_Tanzania	CenTrends quality control procedures	Climatologically assisted interpolation of seasonal anomalies	Calculating CenTrends seasonal anomalies	CenTrends interpolation procedure defining the variogram	CenTrends interpolation procedure ordinary kriging	CHG_Tanzania_Moshi	CenTrends_v1.zip	Dryad Digital Repository	10.5061/dryad.nk780	http://dx.doi.org/10.5061/dryad.nk780
CHG_Somalia	CenTrends quality control procedures	Climatologically assisted interpolation of seasonal anomalies	Calculating CenTrends seasonal anomalies	CenTrends interpolation procedure defining the variogram	CenTrends interpolation procedure ordinary kriging	CHG_Somalia_Gardo	CenTrends_v1.zip	Dryad Digital Repository	10.5061/dryad.nk780	http://dx.doi.org/10.5061/dryad.nk780
CHG_Tanzania	CenTrends quality control procedures	Climatologically assisted interpolation of seasonal anomalies	Calculating CenTrends seasonal anomalies	CenTrends interpolation procedure defining the variogram	CenTrends interpolation procedure ordinary kriging	CHG_Tanzania_Mombo	CenTrends_v1.zip	Dryad Digital Repository	10.5061/dryad.nk780	http://dx.doi.org/10.5061/dryad.nk780
CHG_Somalia	CenTrends quality control procedures	Climatologically assisted interpolation of seasonal anomalies	Calculating CenTrends seasonal anomalies	CenTrends interpolation procedure defining the variogram	CenTrends interpolation procedure ordinary kriging	CHG_Somalia_Erigavo	CenTrends_v1.zip	Dryad Digital Repository	10.5061/dryad.nk780	http://dx.doi.org/10.5061/dryad.nk780
CHG_Tanzania	CenTrends quality control procedures	Climatologically assisted interpolation of seasonal anomalies	Calculating CenTrends seasonal anomalies	CenTrends interpolation procedure defining the variogram	CenTrends interpolation procedure ordinary kriging	CHG_Tanzania_Nachingwea	CenTrends_v1.zip	Dryad Digital Repository	10.5061/dryad.nk780	http://dx.doi.org/10.5061/dryad.nk780
CHG_Somalia	CenTrends quality control procedures	Climatologically assisted interpolation of seasonal anomalies	Calculating CenTrends seasonal anomalies	CenTrends interpolation procedure defining the variogram	CenTrends interpolation procedure ordinary kriging	CHG_Somalia_Alula	CenTrends_v1.zip	Dryad Digital Repository	10.5061/dryad.nk780	http://dx.doi.org/10.5061/dryad.nk780
CHG_Somalia	CenTrends quality control procedures	Climatologically assisted interpolation of seasonal anomalies	Calculating CenTrends seasonal anomalies	CenTrends interpolation procedure defining the variogram	CenTrends interpolation procedure ordinary kriging	CHG_Somalia_Bosaso	CenTrends_v1.zip	Dryad Digital Repository	10.5061/dryad.nk780	http://dx.doi.org/10.5061/dryad.nk780
CHG_Somalia	CenTrends quality control procedures	Climatologically assisted interpolation of seasonal anomalies	Calculating CenTrends seasonal anomalies	CenTrends interpolation procedure defining the variogram	CenTrends interpolation procedure ordinary kriging	CHG_Somalia_Las-Anod	CenTrends_v1.zip	Dryad Digital Repository	10.5061/dryad.nk780	http://dx.doi.org/10.5061/dryad.nk780
CHG_Tanzania	CenTrends quality control procedures	Climatologically assisted interpolation of seasonal anomalies	Calculating CenTrends seasonal anomalies	CenTrends interpolation procedure defining the variogram	CenTrends interpolation procedure ordinary kriging	CHG_Tanzania_Kigoma	CenTrends_v1.zip	Dryad Digital Repository	10.5061/dryad.nk780	http://dx.doi.org/10.5061/dryad.nk780
CHG_Ethiopia	CenTrends quality control procedures	Climatologically assisted interpolation of seasonal anomalies	Calculating CenTrends seasonal anomalies	CenTrends interpolation procedure defining the variogram	CenTrends interpolation procedure ordinary kriging	CHG_Ethiopia_Combolcha	CenTrends_v1.zip	Dryad Digital Repository	10.5061/dryad.nk780	http://dx.doi.org/10.5061/dryad.nk780
CHG_Ethiopia	CenTrends quality control procedures	Climatologically assisted interpolation of seasonal anomalies	Calculating CenTrends seasonal anomalies	CenTrends interpolation procedure defining the variogram	CenTrends interpolation procedure ordinary kriging	CHG_Ethiopia_Lekemte	CenTrends_v1.zip	Dryad Digital Repository	10.5061/dryad.nk780	http://dx.doi.org/10.5061/dryad.nk780
CHG_Kenya	CenTrends quality control procedures	Climatologically assisted interpolation of seasonal anomalies	Calculating CenTrends seasonal anomalies	CenTrends interpolation procedure defining the variogram	CenTrends interpolation procedure ordinary kriging	CHG_Kenya_Dagoretti Corner	CenTrends_v1.zip	Dryad Digital Repository	10.5061/dryad.nk780	http://dx.doi.org/10.5061/dryad.nk780
CHG_Eritrea	CenTrends quality control procedures	Climatologically assisted interpolation of seasonal anomalies	Calculating CenTrends seasonal anomalies	CenTrends interpolation procedure defining the variogram	CenTrends interpolation procedure ordinary kriging	CHG_Eritrea_Nacfa	CenTrends_v1.zip	Dryad Digital Repository	10.5061/dryad.nk780	http://dx.doi.org/10.5061/dryad.nk780
CHG_Eritrea	CenTrends quality control procedures	Climatologically assisted interpolation of seasonal anomalies	Calculating CenTrends seasonal anomalies	CenTrends interpolation procedure defining the variogram	CenTrends interpolation procedure ordinary kriging	CHG_Eritrea_Tessenei/Teseney	CenTrends_v1.zip	Dryad Digital Repository	10.5061/dryad.nk780	http://dx.doi.org/10.5061/dryad.nk780
CHG_Eritrea	CenTrends quality control procedures	Climatologically assisted interpolation of seasonal anomalies	Calculating CenTrends seasonal anomalies	CenTrends interpolation procedure defining the variogram	CenTrends interpolation procedure ordinary kriging	CHG_Eritrea_Agordat	CenTrends_v1.zip	Dryad Digital Repository	10.5061/dryad.nk780	http://dx.doi.org/10.5061/dryad.nk780
CHG_Eritrea	CenTrends quality control procedures	Climatologically assisted interpolation of seasonal anomalies	Calculating CenTrends seasonal anomalies	CenTrends interpolation procedure defining the variogram	CenTrends interpolation procedure ordinary kriging	CHG_Eritrea_Asmara	CenTrends_v1.zip	Dryad Digital Repository	10.5061/dryad.nk780	http://dx.doi.org/10.5061/dryad.nk780
CHG_Eritrea	CenTrends quality control procedures	Climatologically assisted interpolation of seasonal anomalies	Calculating CenTrends seasonal anomalies	CenTrends interpolation procedure defining the variogram	CenTrends interpolation procedure ordinary kriging	CHG_Eritrea_Assab	CenTrends_v1.zip	Dryad Digital Repository	10.5061/dryad.nk780	http://dx.doi.org/10.5061/dryad.nk780
CHG_Somalia	CenTrends quality control procedures	Climatologically assisted interpolation of seasonal anomalies	Calculating CenTrends seasonal anomalies	CenTrends interpolation procedure defining the variogram	CenTrends interpolation procedure ordinary kriging	CHG_Somalia_Berbera	CenTrends_v1.zip	Dryad Digital Repository	10.5061/dryad.nk780	http://dx.doi.org/10.5061/dryad.nk780
CHG_Somalia	CenTrends quality control procedures	Climatologically assisted interpolation of seasonal anomalies	Calculating CenTrends seasonal anomalies	CenTrends interpolation procedure defining the variogram	CenTrends interpolation procedure ordinary kriging	CHG_Somalia_Hargeisa	CenTrends_v1.zip	Dryad Digital Repository	10.5061/dryad.nk780	http://dx.doi.org/10.5061/dryad.nk780
CHG_Somalia	CenTrends quality control procedures	Climatologically assisted interpolation of seasonal anomalies	Calculating CenTrends seasonal anomalies	CenTrends interpolation procedure defining the variogram	CenTrends interpolation procedure ordinary kriging	CHG_Somalia_Garoe	CenTrends_v1.zip	Dryad Digital Repository	10.5061/dryad.nk780	http://dx.doi.org/10.5061/dryad.nk780
CHG_Somalia	CenTrends quality control procedures	Climatologically assisted interpolation of seasonal anomalies	Calculating CenTrends seasonal anomalies	CenTrends interpolation procedure defining the variogram	CenTrends interpolation procedure ordinary kriging	CHG_Somalia_Eil	CenTrends_v1.zip	Dryad Digital Repository	10.5061/dryad.nk780	http://dx.doi.org/10.5061/dryad.nk780
CHG_Somalia	CenTrends quality control procedures	Climatologically assisted interpolation of seasonal anomalies	Calculating CenTrends seasonal anomalies	CenTrends interpolation procedure defining the variogram	CenTrends interpolation procedure ordinary kriging	CHG_Somalia_Galcayo	CenTrends_v1.zip	Dryad Digital Repository	10.5061/dryad.nk780	http://dx.doi.org/10.5061/dryad.nk780
CHG_Somalia	CenTrends quality control procedures	Climatologically assisted interpolation of seasonal anomalies	Calculating CenTrends seasonal anomalies	CenTrends interpolation procedure defining the variogram	CenTrends interpolation procedure ordinary kriging	CHG_Somalia_Obbia	CenTrends_v1.zip	Dryad Digital Repository	10.5061/dryad.nk780	http://dx.doi.org/10.5061/dryad.nk780
CHG_Somalia	CenTrends quality control procedures	Climatologically assisted interpolation of seasonal anomalies	Calculating CenTrends seasonal anomalies	CenTrends interpolation procedure defining the variogram	CenTrends interpolation procedure ordinary kriging	CHG_Somalia_Belet Uen	CenTrends_v1.zip	Dryad Digital Repository	10.5061/dryad.nk780	http://dx.doi.org/10.5061/dryad.nk780
CHG_Somalia	CenTrends quality control procedures	Climatologically assisted interpolation of seasonal anomalies	Calculating CenTrends seasonal anomalies	CenTrends interpolation procedure defining the variogram	CenTrends interpolation procedure ordinary kriging	CHG_Somalia_Huddur	CenTrends_v1.zip	Dryad Digital Repository	10.5061/dryad.nk780	http://dx.doi.org/10.5061/dryad.nk780
CHG_Somalia	CenTrends quality control procedures	Climatologically assisted interpolation of seasonal anomalies	Calculating CenTrends seasonal anomalies	CenTrends interpolation procedure defining the variogram	CenTrends interpolation procedure ordinary kriging	CHG_Somalia_Lug-Ganane	CenTrends_v1.zip	Dryad Digital Repository	10.5061/dryad.nk780	http://dx.doi.org/10.5061/dryad.nk780
CHG_Somalia	CenTrends quality control procedures	Climatologically assisted interpolation of seasonal anomalies	Calculating CenTrends seasonal anomalies	CenTrends interpolation procedure defining the variogram	CenTrends interpolation procedure ordinary kriging	CHG_Somalia_Bardera	CenTrends_v1.zip	Dryad Digital Repository	10.5061/dryad.nk780	http://dx.doi.org/10.5061/dryad.nk780
CHG_Somalia	CenTrends quality control procedures	Climatologically assisted interpolation of seasonal anomalies	Calculating CenTrends seasonal anomalies	CenTrends interpolation procedure defining the variogram	CenTrends interpolation procedure ordinary kriging	CHG_Somalia_Mogadiscio	CenTrends_v1.zip	Dryad Digital Repository	10.5061/dryad.nk780	http://dx.doi.org/10.5061/dryad.nk780
CHG_Ethiopia	CenTrends quality control procedures	Climatologically assisted interpolation of seasonal anomalies	Calculating CenTrends seasonal anomalies	CenTrends interpolation procedure defining the variogram	CenTrends interpolation procedure ordinary kriging	CHG_Ethiopia_Axum	CenTrends_v1.zip	Dryad Digital Repository	10.5061/dryad.nk780	http://dx.doi.org/10.5061/dryad.nk780
CHG_Ethiopia	CenTrends quality control procedures	Climatologically assisted interpolation of seasonal anomalies	Calculating CenTrends seasonal anomalies	CenTrends interpolation procedure defining the variogram	CenTrends interpolation procedure ordinary kriging	CHG_Ethiopia_Makale	CenTrends_v1.zip	Dryad Digital Repository	10.5061/dryad.nk780	http://dx.doi.org/10.5061/dryad.nk780
CHG_Ethiopia	CenTrends quality control procedures	Climatologically assisted interpolation of seasonal anomalies	Calculating CenTrends seasonal anomalies	CenTrends interpolation procedure defining the variogram	CenTrends interpolation procedure ordinary kriging	CHG_Ethiopia_Gondar	CenTrends_v1.zip	Dryad Digital Repository	10.5061/dryad.nk780	http://dx.doi.org/10.5061/dryad.nk780
CHG_Ethiopia	CenTrends quality control procedures	Climatologically assisted interpolation of seasonal anomalies	Calculating CenTrends seasonal anomalies	CenTrends interpolation procedure defining the variogram	CenTrends interpolation procedure ordinary kriging	CHG_Ethiopia_Bahar Dar	CenTrends_v1.zip	Dryad Digital Repository	10.5061/dryad.nk780	http://dx.doi.org/10.5061/dryad.nk780
CHG_Ethiopia	CenTrends quality control procedures	Climatologically assisted interpolation of seasonal anomalies	Calculating CenTrends seasonal anomalies	CenTrends interpolation procedure defining the variogram	CenTrends interpolation procedure ordinary kriging	CHG_Ethiopia_Debremarcos	CenTrends_v1.zip	Dryad Digital Repository	10.5061/dryad.nk780	http://dx.doi.org/10.5061/dryad.nk780
CHG_Ethiopia	CenTrends quality control procedures	Climatologically assisted interpolation of seasonal anomalies	Calculating CenTrends seasonal anomalies	CenTrends interpolation procedure defining the variogram	CenTrends interpolation procedure ordinary kriging	CHG_Ethiopia_Assosa/Asosa	CenTrends_v1.zip	Dryad Digital Repository	10.5061/dryad.nk780	http://dx.doi.org/10.5061/dryad.nk780
CHG_Ethiopia	CenTrends quality control procedures	Climatologically assisted interpolation of seasonal anomalies	Calculating CenTrends seasonal anomalies	CenTrends interpolation procedure defining the variogram	CenTrends interpolation procedure ordinary kriging	CHG_Ethiopia_Baco/Bako	CenTrends_v1.zip	Dryad Digital Repository	10.5061/dryad.nk780	http://dx.doi.org/10.5061/dryad.nk780
CHG_Ethiopia	CenTrends quality control procedures	Climatologically assisted interpolation of seasonal anomalies	Calculating CenTrends seasonal anomalies	CenTrends interpolation procedure defining the variogram	CenTrends interpolation procedure ordinary kriging	CHG_Ethiopia_Bunno Bedele	CenTrends_v1.zip	Dryad Digital Repository	10.5061/dryad.nk780	http://dx.doi.org/10.5061/dryad.nk780
CHG_Ethiopia	CenTrends quality control procedures	Climatologically assisted interpolation of seasonal anomalies	Calculating CenTrends seasonal anomalies	CenTrends interpolation procedure defining the variogram	CenTrends interpolation procedure ordinary kriging	CHG_Ethiopia_Meghezez	CenTrends_v1.zip	Dryad Digital Repository	10.5061/dryad.nk780	http://dx.doi.org/10.5061/dryad.nk780
CHG_Ethiopia	CenTrends quality control procedures	Climatologically assisted interpolation of seasonal anomalies	Calculating CenTrends seasonal anomalies	CenTrends interpolation procedure defining the variogram	CenTrends interpolation procedure ordinary kriging	CHG_Ethiopia_Metehara	CenTrends_v1.zip	Dryad Digital Repository	10.5061/dryad.nk780	http://dx.doi.org/10.5061/dryad.nk780
CHG_Ethiopia	CenTrends quality control procedures	Climatologically assisted interpolation of seasonal anomalies	Calculating CenTrends seasonal anomalies	CenTrends interpolation procedure defining the variogram	CenTrends interpolation procedure ordinary kriging	CHG_Ethiopia_Awash	CenTrends_v1.zip	Dryad Digital Repository	10.5061/dryad.nk780	http://dx.doi.org/10.5061/dryad.nk780
CHG_Ethiopia	CenTrends quality control procedures	Climatologically assisted interpolation of seasonal anomalies	Calculating CenTrends seasonal anomalies	CenTrends interpolation procedure defining the variogram	CenTrends interpolation procedure ordinary kriging	CHG_Ethiopia_Awassa	CenTrends_v1.zip	Dryad Digital Repository	10.5061/dryad.nk780	http://dx.doi.org/10.5061/dryad.nk780
CHG_Ethiopia	CenTrends quality control procedures	Climatologically assisted interpolation of seasonal anomalies	Calculating CenTrends seasonal anomalies	CenTrends interpolation procedure defining the variogram	CenTrends interpolation procedure ordinary kriging	CHG_Ethiopia_Diredawa	CenTrends_v1.zip	Dryad Digital Repository	10.5061/dryad.nk780	http://dx.doi.org/10.5061/dryad.nk780
CHG_Kenya	CenTrends quality control procedures	Climatologically assisted interpolation of seasonal anomalies	Calculating CenTrends seasonal anomalies	CenTrends interpolation procedure defining the variogram	CenTrends interpolation procedure ordinary kriging	CHG_Kenya_Eldoret Internation	CenTrends_v1.zip	Dryad Digital Repository	10.5061/dryad.nk780	http://dx.doi.org/10.5061/dryad.nk780
CHG_Kenya	CenTrends quality control procedures	Climatologically assisted interpolation of seasonal anomalies	Calculating CenTrends seasonal anomalies	CenTrends interpolation procedure defining the variogram	CenTrends interpolation procedure ordinary kriging	CHG_Kenya_Jomo Kenyatta Intl	CenTrends_v1.zip	Dryad Digital Repository	10.5061/dryad.nk780	http://dx.doi.org/10.5061/dryad.nk780
CHG_Kenya	CenTrends quality control procedures	Climatologically assisted interpolation of seasonal anomalies	Calculating CenTrends seasonal anomalies	CenTrends interpolation procedure defining the variogram	CenTrends interpolation procedure ordinary kriging	CHG_Kenya_Wilson	CenTrends_v1.zip	Dryad Digital Repository	10.5061/dryad.nk780	http://dx.doi.org/10.5061/dryad.nk780
CHG_Tanzania	CenTrends quality control procedures	Climatologically assisted interpolation of seasonal anomalies	Calculating CenTrends seasonal anomalies	CenTrends interpolation procedure defining the variogram	CenTrends interpolation procedure ordinary kriging	CHG_Tanzania_Morogoro	CenTrends_v1.zip	Dryad Digital Repository	10.5061/dryad.nk780	http://dx.doi.org/10.5061/dryad.nk780
CHG_Ethiopia	CenTrends quality control procedures	Climatologically assisted interpolation of seasonal anomalies	Calculating CenTrends seasonal anomalies	CenTrends interpolation procedure defining the variogram	CenTrends interpolation procedure ordinary kriging	CHG_Ethiopia_Robe/Bale	CenTrends_v1.zip	Dryad Digital Repository	10.5061/dryad.nk780	http://dx.doi.org/10.5061/dryad.nk780
CHG_Ethiopia	CenTrends quality control procedures	Climatologically assisted interpolation of seasonal anomalies	Calculating CenTrends seasonal anomalies	CenTrends interpolation procedure defining the variogram	CenTrends interpolation procedure ordinary kriging	CHG_Ethiopia_Ghinir	CenTrends_v1.zip	Dryad Digital Repository	10.5061/dryad.nk780	http://dx.doi.org/10.5061/dryad.nk780
CHG_Ethiopia	CenTrends quality control procedures	Climatologically assisted interpolation of seasonal anomalies	Calculating CenTrends seasonal anomalies	CenTrends interpolation procedure defining the variogram	CenTrends interpolation procedure ordinary kriging	CHG_Ethiopia_Ghinnir/Ginir	CenTrends_v1.zip	Dryad Digital Repository	10.5061/dryad.nk780	http://dx.doi.org/10.5061/dryad.nk780
CHG_Ethiopia	CenTrends quality control procedures	Climatologically assisted interpolation of seasonal anomalies	Calculating CenTrends seasonal anomalies	CenTrends interpolation procedure defining the variogram	CenTrends interpolation procedure ordinary kriging	CHG_Ethiopia_Arba Minch	CenTrends_v1.zip	Dryad Digital Repository	10.5061/dryad.nk780	http://dx.doi.org/10.5061/dryad.nk780
CHG_Ethiopia	CenTrends quality control procedures	Climatologically assisted interpolation of seasonal anomalies	Calculating CenTrends seasonal anomalies	CenTrends interpolation procedure defining the variogram	CenTrends interpolation procedure ordinary kriging	CHG_Ethiopia_Neghelle	CenTrends_v1.zip	Dryad Digital Repository	10.5061/dryad.nk780	http://dx.doi.org/10.5061/dryad.nk780
CHG_Uganda	CenTrends quality control procedures	Climatologically assisted interpolation of seasonal anomalies	Calculating CenTrends seasonal anomalies	CenTrends interpolation procedure defining the variogram	CenTrends interpolation procedure ordinary kriging	CHG_Uganda_Arua	CenTrends_v1.zip	Dryad Digital Repository	10.5061/dryad.nk780	http://dx.doi.org/10.5061/dryad.nk780
CHG_Kenya	CenTrends quality control procedures	Climatologically assisted interpolation of seasonal anomalies	Calculating CenTrends seasonal anomalies	CenTrends interpolation procedure defining the variogram	CenTrends interpolation procedure ordinary kriging	CHG_Kenya_Moyale	CenTrends_v1.zip	Dryad Digital Repository	10.5061/dryad.nk780	http://dx.doi.org/10.5061/dryad.nk780
CHG_Uganda	CenTrends quality control procedures	Climatologically assisted interpolation of seasonal anomalies	Calculating CenTrends seasonal anomalies	CenTrends interpolation procedure defining the variogram	CenTrends interpolation procedure ordinary kriging	CHG_Uganda_Lira	CenTrends_v1.zip	Dryad Digital Repository	10.5061/dryad.nk780	http://dx.doi.org/10.5061/dryad.nk780
CHG_Uganda	CenTrends quality control procedures	Climatologically assisted interpolation of seasonal anomalies	Calculating CenTrends seasonal anomalies	CenTrends interpolation procedure defining the variogram	CenTrends interpolation procedure ordinary kriging	CHG_Uganda_Moroto	CenTrends_v1.zip	Dryad Digital Repository	10.5061/dryad.nk780	http://dx.doi.org/10.5061/dryad.nk780
CHG_Uganda	CenTrends quality control procedures	Climatologically assisted interpolation of seasonal anomalies	Calculating CenTrends seasonal anomalies	CenTrends interpolation procedure defining the variogram	CenTrends interpolation procedure ordinary kriging	CHG_Uganda_Fort Portal	CenTrends_v1.zip	Dryad Digital Repository	10.5061/dryad.nk780	http://dx.doi.org/10.5061/dryad.nk780
CHG_Uganda	CenTrends quality control procedures	Climatologically assisted interpolation of seasonal anomalies	Calculating CenTrends seasonal anomalies	CenTrends interpolation procedure defining the variogram	CenTrends interpolation procedure ordinary kriging	CHG_Uganda_Kampala	CenTrends_v1.zip	Dryad Digital Repository	10.5061/dryad.nk780	http://dx.doi.org/10.5061/dryad.nk780
CHG_Kenya	CenTrends quality control procedures	Climatologically assisted interpolation of seasonal anomalies	Calculating CenTrends seasonal anomalies	CenTrends interpolation procedure defining the variogram	CenTrends interpolation procedure ordinary kriging	CHG_Kenya_Kakamega	CenTrends_v1.zip	Dryad Digital Repository	10.5061/dryad.nk780	http://dx.doi.org/10.5061/dryad.nk780
CHG_Kenya	CenTrends quality control procedures	Climatologically assisted interpolation of seasonal anomalies	Calculating CenTrends seasonal anomalies	CenTrends interpolation procedure defining the variogram	CenTrends interpolation procedure ordinary kriging	CHG_Kenya_Nanyuki	CenTrends_v1.zip	Dryad Digital Repository	10.5061/dryad.nk780	http://dx.doi.org/10.5061/dryad.nk780
CHG_Kenya	CenTrends quality control procedures	Climatologically assisted interpolation of seasonal anomalies	Calculating CenTrends seasonal anomalies	CenTrends interpolation procedure defining the variogram	CenTrends interpolation procedure ordinary kriging	CHG_Kenya_Isiolo	CenTrends_v1.zip	Dryad Digital Repository	10.5061/dryad.nk780	http://dx.doi.org/10.5061/dryad.nk780
CHG_Uganda	CenTrends quality control procedures	Climatologically assisted interpolation of seasonal anomalies	Calculating CenTrends seasonal anomalies	CenTrends interpolation procedure defining the variogram	CenTrends interpolation procedure ordinary kriging	CHG_Uganda_Entebbe Airport	CenTrends_v1.zip	Dryad Digital Repository	10.5061/dryad.nk780	http://dx.doi.org/10.5061/dryad.nk780
CHG_Kenya	CenTrends quality control procedures	Climatologically assisted interpolation of seasonal anomalies	Calculating CenTrends seasonal anomalies	CenTrends interpolation procedure defining the variogram	CenTrends interpolation procedure ordinary kriging	CHG_Kenya_Isii	CenTrends_v1.zip	Dryad Digital Repository	10.5061/dryad.nk780	http://dx.doi.org/10.5061/dryad.nk780
CHG_Kenya	CenTrends quality control procedures	Climatologically assisted interpolation of seasonal anomalies	Calculating CenTrends seasonal anomalies	CenTrends interpolation procedure defining the variogram	CenTrends interpolation procedure ordinary kriging	CHG_Kenya_Kisii	CenTrends_v1.zip	Dryad Digital Repository	10.5061/dryad.nk780	http://dx.doi.org/10.5061/dryad.nk780
CHG_Tanzania	CenTrends quality control procedures	Climatologically assisted interpolation of seasonal anomalies	Calculating CenTrends seasonal anomalies	CenTrends interpolation procedure defining the variogram	CenTrends interpolation procedure ordinary kriging	CHG_Tanzania_Makau	CenTrends_v1.zip	Dryad Digital Repository	10.5061/dryad.nk780	http://dx.doi.org/10.5061/dryad.nk780
CHG_Kenya	CenTrends quality control procedures	Climatologically assisted interpolation of seasonal anomalies	Calculating CenTrends seasonal anomalies	CenTrends interpolation procedure defining the variogram	CenTrends interpolation procedure ordinary kriging	CHG_Kenya_Magadi	CenTrends_v1.zip	Dryad Digital Repository	10.5061/dryad.nk780	http://dx.doi.org/10.5061/dryad.nk780
CHG_Kenya	CenTrends quality control procedures	Climatologically assisted interpolation of seasonal anomalies	Calculating CenTrends seasonal anomalies	CenTrends interpolation procedure defining the variogram	CenTrends interpolation procedure ordinary kriging	CHG_Kenya_Nairobi/Eastleigh	CenTrends_v1.zip	Dryad Digital Repository	10.5061/dryad.nk780	http://dx.doi.org/10.5061/dryad.nk780
CHG_Kenya	CenTrends quality control procedures	Climatologically assisted interpolation of seasonal anomalies	Calculating CenTrends seasonal anomalies	CenTrends interpolation procedure defining the variogram	CenTrends interpolation procedure ordinary kriging	CHG_Kenya_Nairobi/Dagoretti	CenTrends_v1.zip	Dryad Digital Repository	10.5061/dryad.nk780	http://dx.doi.org/10.5061/dryad.nk780
CHG_Tanzania	CenTrends quality control procedures	Climatologically assisted interpolation of seasonal anomalies	Calculating CenTrends seasonal anomalies	CenTrends interpolation procedure defining the variogram	CenTrends interpolation procedure ordinary kriging	CHG_Tanzania_Shinyanga	CenTrends_v1.zip	Dryad Digital Repository	10.5061/dryad.nk780	http://dx.doi.org/10.5061/dryad.nk780
CHG_Tanzania	CenTrends quality control procedures	Climatologically assisted interpolation of seasonal anomalies	Calculating CenTrends seasonal anomalies	CenTrends interpolation procedure defining the variogram	CenTrends interpolation procedure ordinary kriging	CHG_Tanzania_Singida	CenTrends_v1.zip	Dryad Digital Repository	10.5061/dryad.nk780	http://dx.doi.org/10.5061/dryad.nk780
CHG_Kenya	CenTrends quality control procedures	Climatologically assisted interpolation of seasonal anomalies	Calculating CenTrends seasonal anomalies	CenTrends interpolation procedure defining the variogram	CenTrends interpolation procedure ordinary kriging	CHG_Kenya_Mombasa	CenTrends_v1.zip	Dryad Digital Repository	10.5061/dryad.nk780	http://dx.doi.org/10.5061/dryad.nk780
CHG_Tanzania	CenTrends quality control procedures	Climatologically assisted interpolation of seasonal anomalies	Calculating CenTrends seasonal anomalies	CenTrends interpolation procedure defining the variogram	CenTrends interpolation procedure ordinary kriging	CHG_Tanzania_Handeni	CenTrends_v1.zip	Dryad Digital Repository	10.5061/dryad.nk780	http://dx.doi.org/10.5061/dryad.nk780
CHG_Tanzania	CenTrends quality control procedures	Climatologically assisted interpolation of seasonal anomalies	Calculating CenTrends seasonal anomalies	CenTrends interpolation procedure defining the variogram	CenTrends interpolation procedure ordinary kriging	CHG_Tanzania_Pemba/Karume Airpor	CenTrends_v1.zip	Dryad Digital Repository	10.5061/dryad.nk780	http://dx.doi.org/10.5061/dryad.nk780
CHG_Tanzania	CenTrends quality control procedures	Climatologically assisted interpolation of seasonal anomalies	Calculating CenTrends seasonal anomalies	CenTrends interpolation procedure defining the variogram	CenTrends interpolation procedure ordinary kriging	CHG_Tanzania_Mafia/Kilindoni	CenTrends_v1.zip	Dryad Digital Repository	10.5061/dryad.nk780	http://dx.doi.org/10.5061/dryad.nk780
CHG_Tanzania	CenTrends quality control procedures	Climatologically assisted interpolation of seasonal anomalies	Calculating CenTrends seasonal anomalies	CenTrends interpolation procedure defining the variogram	CenTrends interpolation procedure ordinary kriging	CHG_Tanzania_Kilwa Masoko	CenTrends_v1.zip	Dryad Digital Repository	10.5061/dryad.nk780	http://dx.doi.org/10.5061/dryad.nk780
CHG_Tanzania	CenTrends quality control procedures	Climatologically assisted interpolation of seasonal anomalies	Calculating CenTrends seasonal anomalies	CenTrends interpolation procedure defining the variogram	CenTrends interpolation procedure ordinary kriging	CHG_Tanzania_Mahenge	CenTrends_v1.zip	Dryad Digital Repository	10.5061/dryad.nk780	http://dx.doi.org/10.5061/dryad.nk780
CHG_Rwanda	CenTrends quality control procedures	Climatologically assisted interpolation of seasonal anomalies	Calculating CenTrends seasonal anomalies	CenTrends interpolation procedure defining the variogram	CenTrends interpolation procedure ordinary kriging	CHG_Rwanda_Kamembe	CenTrends_v1.zip	Dryad Digital Repository	10.5061/dryad.nk780	http://dx.doi.org/10.5061/dryad.nk780
CHG_Rwanda	CenTrends quality control procedures	Climatologically assisted interpolation of seasonal anomalies	Calculating CenTrends seasonal anomalies	CenTrends interpolation procedure defining the variogram	CenTrends interpolation procedure ordinary kriging	CHG_Rwanda_Ruhengeri	CenTrends_v1.zip	Dryad Digital Repository	10.5061/dryad.nk780	http://dx.doi.org/10.5061/dryad.nk780
CHG_Rwanda	CenTrends quality control procedures	Climatologically assisted interpolation of seasonal anomalies	Calculating CenTrends seasonal anomalies	CenTrends interpolation procedure defining the variogram	CenTrends interpolation procedure ordinary kriging	CHG_Rwanda_Kigali Intl	CenTrends_v1.zip	Dryad Digital Repository	10.5061/dryad.nk780	http://dx.doi.org/10.5061/dryad.nk780
CHG_Burundi	CenTrends quality control procedures	Climatologically assisted interpolation of seasonal anomalies	Calculating CenTrends seasonal anomalies	CenTrends interpolation procedure defining the variogram	CenTrends interpolation procedure ordinary kriging	CHG_Burundi_Muyinga	CenTrends_v1.zip	Dryad Digital Repository	10.5061/dryad.nk780	http://dx.doi.org/10.5061/dryad.nk780
CHG_Ethiopia	CenTrends quality control procedures	Climatologically assisted interpolation of seasonal anomalies	Calculating CenTrends seasonal anomalies	CenTrends interpolation procedure defining the variogram	CenTrends interpolation procedure ordinary kriging	CHG_Ethiopia_Dira Dawa	CenTrends_v1.zip	Dryad Digital Repository	10.5061/dryad.nk780	http://dx.doi.org/10.5061/dryad.nk780
CHG_Uganda	CenTrends quality control procedures	Climatologically assisted interpolation of seasonal anomalies	Calculating CenTrends seasonal anomalies	CenTrends interpolation procedure defining the variogram	CenTrends interpolation procedure ordinary kriging	CHG_Uganda_Entebbe	CenTrends_v1.zip	Dryad Digital Repository	10.5061/dryad.nk780	http://dx.doi.org/10.5061/dryad.nk780
CHG_Kenya	CenTrends quality control procedures	Climatologically assisted interpolation of seasonal anomalies	Calculating CenTrends seasonal anomalies	CenTrends interpolation procedure defining the variogram	CenTrends interpolation procedure ordinary kriging	CHG_Kenya_Manda Bay	CenTrends_v1.zip	Dryad Digital Repository	10.5061/dryad.nk780	http://dx.doi.org/10.5061/dryad.nk780
CHG_Eritrea	CenTrends quality control procedures	Climatologically assisted interpolation of seasonal anomalies	Calculating CenTrends seasonal anomalies	CenTrends interpolation procedure defining the variogram	CenTrends interpolation procedure ordinary kriging	CHG_Eritrea_Massawa	CenTrends_v1.zip	Dryad Digital Repository	10.5061/dryad.nk780	http://dx.doi.org/10.5061/dryad.nk780
CHG_Eritrea	CenTrends quality control procedures	Climatologically assisted interpolation of seasonal anomalies	Calculating CenTrends seasonal anomalies	CenTrends interpolation procedure defining the variogram	CenTrends interpolation procedure ordinary kriging	CHG_Eritrea_Adi Ugri	CenTrends_v1.zip	Dryad Digital Repository	10.5061/dryad.nk780	http://dx.doi.org/10.5061/dryad.nk780
CHG_Kenya	CenTrends quality control procedures	Climatologically assisted interpolation of seasonal anomalies	Calculating CenTrends seasonal anomalies	CenTrends interpolation procedure defining the variogram	CenTrends interpolation procedure ordinary kriging	CHG_Kenya_Moi S	CenTrends_v1.zip	Dryad Digital Repository	10.5061/dryad.nk780	http://dx.doi.org/10.5061/dryad.nk780
CHG_Kenya	CenTrends quality control procedures	Climatologically assisted interpolation of seasonal anomalies	Calculating CenTrends seasonal anomalies	CenTrends interpolation procedure defining the variogram	CenTrends interpolation procedure ordinary kriging	CHG_Kenya_Port	CenTrends_v1.zip	Dryad Digital Repository	10.5061/dryad.nk780	http://dx.doi.org/10.5061/dryad.nk780
CHG_Uganda	CenTrends quality control procedures	Climatologically assisted interpolation of seasonal anomalies	Calculating CenTrends seasonal anomalies	CenTrends interpolation procedure defining the variogram	CenTrends interpolation procedure ordinary kriging	CHG_Uganda_Ntwetwe	CenTrends_v1.zip	Dryad Digital Repository	10.5061/dryad.nk780	http://dx.doi.org/10.5061/dryad.nk780
CHG_Kenya	CenTrends quality control procedures	Climatologically assisted interpolation of seasonal anomalies	Calculating CenTrends seasonal anomalies	CenTrends interpolation procedure defining the variogram	CenTrends interpolation procedure ordinary kriging	CHG_Kenya_Sabare	CenTrends_v1.zip	Dryad Digital Repository	10.5061/dryad.nk780	http://dx.doi.org/10.5061/dryad.nk780
CHG_Uganda	CenTrends quality control procedures	Climatologically assisted interpolation of seasonal anomalies	Calculating CenTrends seasonal anomalies	CenTrends interpolation procedure defining the variogram	CenTrends interpolation procedure ordinary kriging	CHG_Uganda_Mpugwe	CenTrends_v1.zip	Dryad Digital Repository	10.5061/dryad.nk780	http://dx.doi.org/10.5061/dryad.nk780
CHG_Kenya	CenTrends quality control procedures	Climatologically assisted interpolation of seasonal anomalies	Calculating CenTrends seasonal anomalies	CenTrends interpolation procedure defining the variogram	CenTrends interpolation procedure ordinary kriging	CHG_Kenya_Marala	CenTrends_v1.zip	Dryad Digital Repository	10.5061/dryad.nk780	http://dx.doi.org/10.5061/dryad.nk780
CHG_Kenya	CenTrends quality control procedures	Climatologically assisted interpolation of seasonal anomalies	Calculating CenTrends seasonal anomalies	CenTrends interpolation procedure defining the variogram	CenTrends interpolation procedure ordinary kriging	CHG_Kenya_Ol-Joro-Orok	CenTrends_v1.zip	Dryad Digital Repository	10.5061/dryad.nk780	http://dx.doi.org/10.5061/dryad.nk780
CHG_Kenya	CenTrends quality control procedures	Climatologically assisted interpolation of seasonal anomalies	Calculating CenTrends seasonal anomalies	CenTrends interpolation procedure defining the variogram	CenTrends interpolation procedure ordinary kriging	CHG_Kenya_Fort	CenTrends_v1.zip	Dryad Digital Repository	10.5061/dryad.nk780	http://dx.doi.org/10.5061/dryad.nk780
CHG_Somalia	CenTrends quality control procedures	Climatologically assisted interpolation of seasonal anomalies	Calculating CenTrends seasonal anomalies	CenTrends interpolation procedure defining the variogram	CenTrends interpolation procedure ordinary kriging	CHG_Somalia_Belet-Uen	CenTrends_v1.zip	Dryad Digital Repository	10.5061/dryad.nk780	http://dx.doi.org/10.5061/dryad.nk780
CHG_Kenya	CenTrends quality control procedures	Climatologically assisted interpolation of seasonal anomalies	Calculating CenTrends seasonal anomalies	CenTrends interpolation procedure defining the variogram	CenTrends interpolation procedure ordinary kriging	CHG_Kenya_Githunguri	CenTrends_v1.zip	Dryad Digital Repository	10.5061/dryad.nk780	http://dx.doi.org/10.5061/dryad.nk780
CHG_Kenya	CenTrends quality control procedures	Climatologically assisted interpolation of seasonal anomalies	Calculating CenTrends seasonal anomalies	CenTrends interpolation procedure defining the variogram	CenTrends interpolation procedure ordinary kriging	CHG_Kenya_Katumani	CenTrends_v1.zip	Dryad Digital Repository	10.5061/dryad.nk780	http://dx.doi.org/10.5061/dryad.nk780
CHG_Kenya	CenTrends quality control procedures	Climatologically assisted interpolation of seasonal anomalies	Calculating CenTrends seasonal anomalies	CenTrends interpolation procedure defining the variogram	CenTrends interpolation procedure ordinary kriging	CHG_Kenya_Moi	CenTrends_v1.zip	Dryad Digital Repository	10.5061/dryad.nk780	http://dx.doi.org/10.5061/dryad.nk780
CHG_Tanzania	CenTrends quality control procedures	Climatologically assisted interpolation of seasonal anomalies	Calculating CenTrends seasonal anomalies	CenTrends interpolation procedure defining the variogram	CenTrends interpolation procedure ordinary kriging	CHG_Tanzania_Kibondo	CenTrends_v1.zip	Dryad Digital Repository	10.5061/dryad.nk780	http://dx.doi.org/10.5061/dryad.nk780
CHG_Tanzania	CenTrends quality control procedures	Climatologically assisted interpolation of seasonal anomalies	Calculating CenTrends seasonal anomalies	CenTrends interpolation procedure defining the variogram	CenTrends interpolation procedure ordinary kriging	CHG_Tanzania_Utete	CenTrends_v1.zip	Dryad Digital Repository	10.5061/dryad.nk780	http://dx.doi.org/10.5061/dryad.nk780
CHG_Uganda	CenTrends quality control procedures	Climatologically assisted interpolation of seasonal anomalies	Calculating CenTrends seasonal anomalies	CenTrends interpolation procedure defining the variogram	CenTrends interpolation procedure ordinary kriging	CHG_Uganda_Kapiri	CenTrends_v1.zip	Dryad Digital Repository	10.5061/dryad.nk780	http://dx.doi.org/10.5061/dryad.nk780
CHG_Tanzania	CenTrends quality control procedures	Climatologically assisted interpolation of seasonal anomalies	Calculating CenTrends seasonal anomalies	CenTrends interpolation procedure defining the variogram	CenTrends interpolation procedure ordinary kriging	CHG_Tanzania_Nyabassi	CenTrends_v1.zip	Dryad Digital Repository	10.5061/dryad.nk780	http://dx.doi.org/10.5061/dryad.nk780
CHG_Kenya	CenTrends quality control procedures	Climatologically assisted interpolation of seasonal anomalies	Calculating CenTrends seasonal anomalies	CenTrends interpolation procedure defining the variogram	CenTrends interpolation procedure ordinary kriging	CHG_Kenya_Timboroa Forest Stn.	CenTrends_v1.zip	Dryad Digital Repository	10.5061/dryad.nk780	http://dx.doi.org/10.5061/dryad.nk780
CHG_Kenya	CenTrends quality control procedures	Climatologically assisted interpolation of seasonal anomalies	Calculating CenTrends seasonal anomalies	CenTrends interpolation procedure defining the variogram	CenTrends interpolation procedure ordinary kriging	CHG_Kenya_Ol-Joro-Orok Agric.	CenTrends_v1.zip	Dryad Digital Repository	10.5061/dryad.nk780	http://dx.doi.org/10.5061/dryad.nk780
CHG_Ethiopia	CenTrends quality control procedures	Climatologically assisted interpolation of seasonal anomalies	Calculating CenTrends seasonal anomalies	CenTrends interpolation procedure defining the variogram	CenTrends interpolation procedure ordinary kriging	CHG_Ethiopia_Kule-Mesk	CenTrends_v1.zip	Dryad Digital Repository	10.5061/dryad.nk780	http://dx.doi.org/10.5061/dryad.nk780
CHG_Ethiopia	CenTrends quality control procedures	Climatologically assisted interpolation of seasonal anomalies	Calculating CenTrends seasonal anomalies	CenTrends interpolation procedure defining the variogram	CenTrends interpolation procedure ordinary kriging	CHG_Ethiopia_Merab Abaya	CenTrends_v1.zip	Dryad Digital Repository	10.5061/dryad.nk780	http://dx.doi.org/10.5061/dryad.nk780
CHG_Kenya	CenTrends quality control procedures	Climatologically assisted interpolation of seasonal anomalies	Calculating CenTrends seasonal anomalies	CenTrends interpolation procedure defining the variogram	CenTrends interpolation procedure ordinary kriging	CHG_Kenya_Lokitaung	CenTrends_v1.zip	Dryad Digital Repository	10.5061/dryad.nk780	http://dx.doi.org/10.5061/dryad.nk780
CHG_Tanzania	CenTrends quality control procedures	Climatologically assisted interpolation of seasonal anomalies	Calculating CenTrends seasonal anomalies	CenTrends interpolation procedure defining the variogram	CenTrends interpolation procedure ordinary kriging	CHG_Tanzania_Gula Mission	CenTrends_v1.zip	Dryad Digital Repository	10.5061/dryad.nk780	http://dx.doi.org/10.5061/dryad.nk780
CHG_Tanzania	CenTrends quality control procedures	Climatologically assisted interpolation of seasonal anomalies	Calculating CenTrends seasonal anomalies	CenTrends interpolation procedure defining the variogram	CenTrends interpolation procedure ordinary kriging	CHG_Tanzania_Dabalo Dam	CenTrends_v1.zip	Dryad Digital Repository	10.5061/dryad.nk780	http://dx.doi.org/10.5061/dryad.nk780
CHG_Kenya	CenTrends quality control procedures	Climatologically assisted interpolation of seasonal anomalies	Calculating CenTrends seasonal anomalies	CenTrends interpolation procedure defining the variogram	CenTrends interpolation procedure ordinary kriging	CHG_Kenya_Nairobi Wilson Apt.	CenTrends_v1.zip	Dryad Digital Repository	10.5061/dryad.nk780	http://dx.doi.org/10.5061/dryad.nk780
CHG_Tanzania	CenTrends quality control procedures	Climatologically assisted interpolation of seasonal anomalies	Calculating CenTrends seasonal anomalies	CenTrends interpolation procedure defining the variogram	CenTrends interpolation procedure ordinary kriging	CHG_Tanzania_Kunduchi	CenTrends_v1.zip	Dryad Digital Repository	10.5061/dryad.nk780	http://dx.doi.org/10.5061/dryad.nk780
CHG_Tanzania	CenTrends quality control procedures	Climatologically assisted interpolation of seasonal anomalies	Calculating CenTrends seasonal anomalies	CenTrends interpolation procedure defining the variogram	CenTrends interpolation procedure ordinary kriging	CHG_Tanzania_Arusha Agric. Off.	CenTrends_v1.zip	Dryad Digital Repository	10.5061/dryad.nk780	http://dx.doi.org/10.5061/dryad.nk780
CHG_Ethiopia	CenTrends quality control procedures	Climatologically assisted interpolation of seasonal anomalies	Calculating CenTrends seasonal anomalies	CenTrends interpolation procedure defining the variogram	CenTrends interpolation procedure ordinary kriging	CHG_Ethiopia_Mandura	CenTrends_v1.zip	Dryad Digital Repository	10.5061/dryad.nk780	http://dx.doi.org/10.5061/dryad.nk780
CHG_Ethiopia	CenTrends quality control procedures	Climatologically assisted interpolation of seasonal anomalies	Calculating CenTrends seasonal anomalies	CenTrends interpolation procedure defining the variogram	CenTrends interpolation procedure ordinary kriging	CHG_Ethiopia_Mekele	CenTrends_v1.zip	Dryad Digital Repository	10.5061/dryad.nk780	http://dx.doi.org/10.5061/dryad.nk780
CHG_Ethiopia	CenTrends quality control procedures	Climatologically assisted interpolation of seasonal anomalies	Calculating CenTrends seasonal anomalies	CenTrends interpolation procedure defining the variogram	CenTrends interpolation procedure ordinary kriging	CHG_Ethiopia_Limu Genet	CenTrends_v1.zip	Dryad Digital Repository	10.5061/dryad.nk780	http://dx.doi.org/10.5061/dryad.nk780
CHG_Kenya	CenTrends quality control procedures	Climatologically assisted interpolation of seasonal anomalies	Calculating CenTrends seasonal anomalies	CenTrends interpolation procedure defining the variogram	CenTrends interpolation procedure ordinary kriging	CHG_Kenya_Yala St. Mary S	CenTrends_v1.zip	Dryad Digital Repository	10.5061/dryad.nk780	http://dx.doi.org/10.5061/dryad.nk780
CHG_Ethiopia	CenTrends quality control procedures	Climatologically assisted interpolation of seasonal anomalies	Calculating CenTrends seasonal anomalies	CenTrends interpolation procedure defining the variogram	CenTrends interpolation procedure ordinary kriging	CHG_Ethiopia_Ghion Police St	CenTrends_v1.zip	Dryad Digital Repository	10.5061/dryad.nk780	http://dx.doi.org/10.5061/dryad.nk780
CHG_Ethiopia	CenTrends quality control procedures	Climatologically assisted interpolation of seasonal anomalies	Calculating CenTrends seasonal anomalies	CenTrends interpolation procedure defining the variogram	CenTrends interpolation procedure ordinary kriging	CHG_Ethiopia_Shonae	CenTrends_v1.zip	Dryad Digital Repository	10.5061/dryad.nk780	http://dx.doi.org/10.5061/dryad.nk780
CHG_Ethiopia	CenTrends quality control procedures	Climatologically assisted interpolation of seasonal anomalies	Calculating CenTrends seasonal anomalies	CenTrends interpolation procedure defining the variogram	CenTrends interpolation procedure ordinary kriging	CHG_Ethiopia_Goba	CenTrends_v1.zip	Dryad Digital Repository	10.5061/dryad.nk780	http://dx.doi.org/10.5061/dryad.nk780
CHG_Tanzania	CenTrends quality control procedures	Climatologically assisted interpolation of seasonal anomalies	Calculating CenTrends seasonal anomalies	CenTrends interpolation procedure defining the variogram	CenTrends interpolation procedure ordinary kriging	CHG_Tanzania_Shume Forest Station	CenTrends_v1.zip	Dryad Digital Repository	10.5061/dryad.nk780	http://dx.doi.org/10.5061/dryad.nk780
CHG_Uganda	CenTrends quality control procedures	Climatologically assisted interpolation of seasonal anomalies	Calculating CenTrends seasonal anomalies	CenTrends interpolation procedure defining the variogram	CenTrends interpolation procedure ordinary kriging	CHG_Uganda_Matunga	CenTrends_v1.zip	Dryad Digital Repository	10.5061/dryad.nk780	http://dx.doi.org/10.5061/dryad.nk780
CHG_Tanzania	CenTrends quality control procedures	Climatologically assisted interpolation of seasonal anomalies	Calculating CenTrends seasonal anomalies	CenTrends interpolation procedure defining the variogram	CenTrends interpolation procedure ordinary kriging	CHG_Tanzania_Ilonga	CenTrends_v1.zip	Dryad Digital Repository	10.5061/dryad.nk780	http://dx.doi.org/10.5061/dryad.nk780
CHG_Tanzania	CenTrends quality control procedures	Climatologically assisted interpolation of seasonal anomalies	Calculating CenTrends seasonal anomalies	CenTrends interpolation procedure defining the variogram	CenTrends interpolation procedure ordinary kriging	CHG_Tanzania_Kaisho	CenTrends_v1.zip	Dryad Digital Repository	10.5061/dryad.nk780	http://dx.doi.org/10.5061/dryad.nk780
CHG_Kenya	CenTrends quality control procedures	Climatologically assisted interpolation of seasonal anomalies	Calculating CenTrends seasonal anomalies	CenTrends interpolation procedure defining the variogram	CenTrends interpolation procedure ordinary kriging	CHG_Kenya_Kirita Fst. Stn.	CenTrends_v1.zip	Dryad Digital Repository	10.5061/dryad.nk780	http://dx.doi.org/10.5061/dryad.nk780
CHG_Tanzania	CenTrends quality control procedures	Climatologically assisted interpolation of seasonal anomalies	Calculating CenTrends seasonal anomalies	CenTrends interpolation procedure defining the variogram	CenTrends interpolation procedure ordinary kriging	CHG_Tanzania_Tanga Town Council	CenTrends_v1.zip	Dryad Digital Repository	10.5061/dryad.nk780	http://dx.doi.org/10.5061/dryad.nk780
CHG_Tanzania	CenTrends quality control procedures	Climatologically assisted interpolation of seasonal anomalies	Calculating CenTrends seasonal anomalies	CenTrends interpolation procedure defining the variogram	CenTrends interpolation procedure ordinary kriging	CHG_Tanzania_Ruvu	CenTrends_v1.zip	Dryad Digital Repository	10.5061/dryad.nk780	http://dx.doi.org/10.5061/dryad.nk780
CHG_Tanzania	CenTrends quality control procedures	Climatologically assisted interpolation of seasonal anomalies	Calculating CenTrends seasonal anomalies	CenTrends interpolation procedure defining the variogram	CenTrends interpolation procedure ordinary kriging	CHG_Tanzania_Dar Es Salaam Airpo	CenTrends_v1.zip	Dryad Digital Repository	10.5061/dryad.nk780	http://dx.doi.org/10.5061/dryad.nk780
CHG_Kenya	CenTrends quality control procedures	Climatologically assisted interpolation of seasonal anomalies	Calculating CenTrends seasonal anomalies	CenTrends interpolation procedure defining the variogram	CenTrends interpolation procedure ordinary kriging	CHG_Kenya_Kitalesabwabi	CenTrends_v1.zip	Dryad Digital Repository	10.5061/dryad.nk780	http://dx.doi.org/10.5061/dryad.nk780
CHG_Tanzania	CenTrends quality control procedures	Climatologically assisted interpolation of seasonal anomalies	Calculating CenTrends seasonal anomalies	CenTrends interpolation procedure defining the variogram	CenTrends interpolation procedure ordinary kriging	CHG_Tanzania_Mtwara	CenTrends_v1.zip	Dryad Digital Repository	10.5061/dryad.nk780	http://dx.doi.org/10.5061/dryad.nk780
CHG_Kenya	CenTrends quality control procedures	Climatologically assisted interpolation of seasonal anomalies	Calculating CenTrends seasonal anomalies	CenTrends interpolation procedure defining the variogram	CenTrends interpolation procedure ordinary kriging	CHG_Kenya_Kibos Cotton Exp.Stn	CenTrends_v1.zip	Dryad Digital Repository	10.5061/dryad.nk780	http://dx.doi.org/10.5061/dryad.nk780
CHG_Ethiopia	CenTrends quality control procedures	Climatologically assisted interpolation of seasonal anomalies	Calculating CenTrends seasonal anomalies	CenTrends interpolation procedure defining the variogram	CenTrends interpolation procedure ordinary kriging	CHG_Ethiopia_Combolcha-Dessie	CenTrends_v1.zip	Dryad Digital Repository	10.5061/dryad.nk780	http://dx.doi.org/10.5061/dryad.nk780
CHG_Ethiopia	CenTrends quality control procedures	Climatologically assisted interpolation of seasonal anomalies	Calculating CenTrends seasonal anomalies	CenTrends interpolation procedure defining the variogram	CenTrends interpolation procedure ordinary kriging	CHG_Ethiopia_Dire Dawa/Diredawa-Aba Tenna Dejazmatch Yilma Intl Airport	CenTrends_v1.zip	Dryad Digital Repository	10.5061/dryad.nk780	http://dx.doi.org/10.5061/dryad.nk780
CHG_Kenya	CenTrends quality control procedures	Climatologically assisted interpolation of seasonal anomalies	Calculating CenTrends seasonal anomalies	CenTrends interpolation procedure defining the variogram	CenTrends interpolation procedure ordinary kriging	CHG_Kenya_Nairobi-Jomo Kenyatta	CenTrends_v1.zip	Dryad Digital Repository	10.5061/dryad.nk780	http://dx.doi.org/10.5061/dryad.nk780
CHG_Tanzania	CenTrends quality control procedures	Climatologically assisted interpolation of seasonal anomalies	Calculating CenTrends seasonal anomalies	CenTrends interpolation procedure defining the variogram	CenTrends interpolation procedure ordinary kriging	CHG_Tanzania_Kinampanda Mission	CenTrends_v1.zip	Dryad Digital Repository	10.5061/dryad.nk780	http://dx.doi.org/10.5061/dryad.nk780
CHG_Tanzania	CenTrends quality control procedures	Climatologically assisted interpolation of seasonal anomalies	Calculating CenTrends seasonal anomalies	CenTrends interpolation procedure defining the variogram	CenTrends interpolation procedure ordinary kriging	CHG_Tanzania_Dar Es Salaam	CenTrends_v1.zip	Dryad Digital Repository	10.5061/dryad.nk780	http://dx.doi.org/10.5061/dryad.nk780
CHG_Somalia	CenTrends quality control procedures	Climatologically assisted interpolation of seasonal anomalies	Calculating CenTrends seasonal anomalies	CenTrends interpolation procedure defining the variogram	CenTrends interpolation procedure ordinary kriging	CHG_Somalia_Sheikh	CenTrends_v1.zip	Dryad Digital Repository	10.5061/dryad.nk780	http://dx.doi.org/10.5061/dryad.nk780
CHG_Somalia	CenTrends quality control procedures	Climatologically assisted interpolation of seasonal anomalies	Calculating CenTrends seasonal anomalies	CenTrends interpolation procedure defining the variogram	CenTrends interpolation procedure ordinary kriging	CHG_Somalia_Jilib Ii	CenTrends_v1.zip	Dryad Digital Repository	10.5061/dryad.nk780	http://dx.doi.org/10.5061/dryad.nk780
CHG_Uganda	CenTrends quality control procedures	Climatologically assisted interpolation of seasonal anomalies	Calculating CenTrends seasonal anomalies	CenTrends interpolation procedure defining the variogram	CenTrends interpolation procedure ordinary kriging	CHG_Uganda_Buhuka	CenTrends_v1.zip	Dryad Digital Repository	10.5061/dryad.nk780	http://dx.doi.org/10.5061/dryad.nk780
CHG_Uganda	CenTrends quality control procedures	Climatologically assisted interpolation of seasonal anomalies	Calculating CenTrends seasonal anomalies	CenTrends interpolation procedure defining the variogram	CenTrends interpolation procedure ordinary kriging	CHG_Uganda_Namasagali/B.Gombolo	CenTrends_v1.zip	Dryad Digital Repository	10.5061/dryad.nk780	http://dx.doi.org/10.5061/dryad.nk780
CHG_Tanzania	CenTrends quality control procedures	Climatologically assisted interpolation of seasonal anomalies	Calculating CenTrends seasonal anomalies	CenTrends interpolation procedure defining the variogram	CenTrends interpolation procedure ordinary kriging	CHG_Tanzania_Kala Mission	CenTrends_v1.zip	Dryad Digital Repository	10.5061/dryad.nk780	http://dx.doi.org/10.5061/dryad.nk780
CHG_Tanzania	CenTrends quality control procedures	Climatologically assisted interpolation of seasonal anomalies	Calculating CenTrends seasonal anomalies	CenTrends interpolation procedure defining the variogram	CenTrends interpolation procedure ordinary kriging	CHG_Tanzania_Ukiriguru	CenTrends_v1.zip	Dryad Digital Repository	10.5061/dryad.nk780	http://dx.doi.org/10.5061/dryad.nk780
CHG_Somalia	CenTrends quality control procedures	Climatologically assisted interpolation of seasonal anomalies	Calculating CenTrends seasonal anomalies	CenTrends interpolation procedure defining the variogram	CenTrends interpolation procedure ordinary kriging	CHG_Somalia_Mogadishu	CenTrends_v1.zip	Dryad Digital Repository	10.5061/dryad.nk780	http://dx.doi.org/10.5061/dryad.nk780
CHG_Somalia	CenTrends quality control procedures	Climatologically assisted interpolation of seasonal anomalies	Calculating CenTrends seasonal anomalies	CenTrends interpolation procedure defining the variogram	CenTrends interpolation procedure ordinary kriging	CHG_Somalia_Lugh Ferrandi-Lug-Ganane	CenTrends_v1.zip	Dryad Digital Repository	10.5061/dryad.nk780	http://dx.doi.org/10.5061/dryad.nk780
CHG_Somalia	CenTrends quality control procedures	Climatologically assisted interpolation of seasonal anomalies	Calculating CenTrends seasonal anomalies	CenTrends interpolation procedure defining the variogram	CenTrends interpolation procedure ordinary kriging	CHG_Somalia_Galcayo/Galcaio	CenTrends_v1.zip	Dryad Digital Repository	10.5061/dryad.nk780	http://dx.doi.org/10.5061/dryad.nk780
CHG_Ethiopia	CenTrends quality control procedures	Climatologically assisted interpolation of seasonal anomalies	Calculating CenTrends seasonal anomalies	CenTrends interpolation procedure defining the variogram	CenTrends interpolation procedure ordinary kriging	CHG_Ethiopia_Masslo/Meslo	CenTrends_v1.zip	Dryad Digital Repository	10.5061/dryad.nk780	http://dx.doi.org/10.5061/dryad.nk780
CHG_Kenya	CenTrends quality control procedures	Climatologically assisted interpolation of seasonal anomalies	Calculating CenTrends seasonal anomalies	CenTrends interpolation procedure defining the variogram	CenTrends interpolation procedure ordinary kriging	CHG_Kenya_Suba	CenTrends_v1.zip	Dryad Digital Repository	10.5061/dryad.nk780	http://dx.doi.org/10.5061/dryad.nk780
CHG_Uganda	CenTrends quality control procedures	Climatologically assisted interpolation of seasonal anomalies	Calculating CenTrends seasonal anomalies	CenTrends interpolation procedure defining the variogram	CenTrends interpolation procedure ordinary kriging	CHG_Uganda_Agoro	CenTrends_v1.zip	Dryad Digital Repository	10.5061/dryad.nk780	http://dx.doi.org/10.5061/dryad.nk780
CHG_Eritrea	CenTrends quality control procedures	Climatologically assisted interpolation of seasonal anomalies	Calculating CenTrends seasonal anomalies	CenTrends interpolation procedure defining the variogram	CenTrends interpolation procedure ordinary kriging	CHG_Eritrea_Adi-Kaih	CenTrends_v1.zip	Dryad Digital Repository	10.5061/dryad.nk780	http://dx.doi.org/10.5061/dryad.nk780
CHG_Somalia	CenTrends quality control procedures	Climatologically assisted interpolation of seasonal anomalies	Calculating CenTrends seasonal anomalies	CenTrends interpolation procedure defining the variogram	CenTrends interpolation procedure ordinary kriging	CHG_Somalia_Las Anod	CenTrends_v1.zip	Dryad Digital Repository	10.5061/dryad.nk780	http://dx.doi.org/10.5061/dryad.nk780
CHG_Somalia	CenTrends quality control procedures	Climatologically assisted interpolation of seasonal anomalies	Calculating CenTrends seasonal anomalies	CenTrends interpolation procedure defining the variogram	CenTrends interpolation procedure ordinary kriging	CHG_Somalia_Bosaso/Bender Cassim	CenTrends_v1.zip	Dryad Digital Repository	10.5061/dryad.nk780	http://dx.doi.org/10.5061/dryad.nk780
CHG_Ethiopia	CenTrends quality control procedures	Climatologically assisted interpolation of seasonal anomalies	Calculating CenTrends seasonal anomalies	CenTrends interpolation procedure defining the variogram	CenTrends interpolation procedure ordinary kriging	CHG_Ethiopia_Addis Ababa	CenTrends_v1.zip	Dryad Digital Repository	10.5061/dryad.nk780	http://dx.doi.org/10.5061/dryad.nk780
CHG_Ethiopia	CenTrends quality control procedures	Climatologically assisted interpolation of seasonal anomalies	Calculating CenTrends seasonal anomalies	CenTrends interpolation procedure defining the variogram	CenTrends interpolation procedure ordinary kriging	CHG_Ethiopia_Dire Dawa	CenTrends_v1.zip	Dryad Digital Repository	10.5061/dryad.nk780	http://dx.doi.org/10.5061/dryad.nk780
CHG_Uganda	CenTrends quality control procedures	Climatologically assisted interpolation of seasonal anomalies	Calculating CenTrends seasonal anomalies	CenTrends interpolation procedure defining the variogram	CenTrends interpolation procedure ordinary kriging	CHG_Uganda_Ft.Portal/Sebutole	CenTrends_v1.zip	Dryad Digital Repository	10.5061/dryad.nk780	http://dx.doi.org/10.5061/dryad.nk780
CHG_Ethiopia	CenTrends quality control procedures	Climatologically assisted interpolation of seasonal anomalies	Calculating CenTrends seasonal anomalies	CenTrends interpolation procedure defining the variogram	CenTrends interpolation procedure ordinary kriging	CHG_Ethiopia_Jinka Bacco	CenTrends_v1.zip	Dryad Digital Repository	10.5061/dryad.nk780	http://dx.doi.org/10.5061/dryad.nk780
CHG_Ethiopia	CenTrends quality control procedures	Climatologically assisted interpolation of seasonal anomalies	Calculating CenTrends seasonal anomalies	CenTrends interpolation procedure defining the variogram	CenTrends interpolation procedure ordinary kriging	CHG_Ethiopia_Metu Hospital	CenTrends_v1.zip	Dryad Digital Repository	10.5061/dryad.nk780	http://dx.doi.org/10.5061/dryad.nk780
CHG_Kenya	CenTrends quality control procedures	Climatologically assisted interpolation of seasonal anomalies	Calculating CenTrends seasonal anomalies	CenTrends interpolation procedure defining the variogram	CenTrends interpolation procedure ordinary kriging	CHG_Kenya_Kenyatta Int. Airp.	CenTrends_v1.zip	Dryad Digital Repository	10.5061/dryad.nk780	http://dx.doi.org/10.5061/dryad.nk780
CHG_Tanzania	CenTrends quality control procedures	Climatologically assisted interpolation of seasonal anomalies	Calculating CenTrends seasonal anomalies	CenTrends interpolation procedure defining the variogram	CenTrends interpolation procedure ordinary kriging	CHG_Tanzania_Korogwe. D.O.	CenTrends_v1.zip	Dryad Digital Repository	10.5061/dryad.nk780	http://dx.doi.org/10.5061/dryad.nk780
CHG_Tanzania	CenTrends quality control procedures	Climatologically assisted interpolation of seasonal anomalies	Calculating CenTrends seasonal anomalies	CenTrends interpolation procedure defining the variogram	CenTrends interpolation procedure ordinary kriging	CHG_Tanzania_Tabora Observatory	CenTrends_v1.zip	Dryad Digital Repository	10.5061/dryad.nk780	http://dx.doi.org/10.5061/dryad.nk780
CHG_Tanzania	CenTrends quality control procedures	Climatologically assisted interpolation of seasonal anomalies	Calculating CenTrends seasonal anomalies	CenTrends interpolation procedure defining the variogram	CenTrends interpolation procedure ordinary kriging	CHG_Tanzania_Kilosa Agric. Off.	CenTrends_v1.zip	Dryad Digital Repository	10.5061/dryad.nk780	http://dx.doi.org/10.5061/dryad.nk780
CHG_Tanzania	CenTrends quality control procedures	Climatologically assisted interpolation of seasonal anomalies	Calculating CenTrends seasonal anomalies	CenTrends interpolation procedure defining the variogram	CenTrends interpolation procedure ordinary kriging	CHG_Tanzania_Dar-Es-Salaam Aero	CenTrends_v1.zip	Dryad Digital Repository	10.5061/dryad.nk780	http://dx.doi.org/10.5061/dryad.nk780
CHG_Burundi	CenTrends quality control procedures	Climatologically assisted interpolation of seasonal anomalies	Calculating CenTrends seasonal anomalies	CenTrends interpolation procedure defining the variogram	CenTrends interpolation procedure ordinary kriging	CHG_Burundi_Bejumbura	CenTrends_v1.zip	Dryad Digital Repository	10.5061/dryad.nk780	http://dx.doi.org/10.5061/dryad.nk780
CHG_Tanzania	CenTrends quality control procedures	Climatologically assisted interpolation of seasonal anomalies	Calculating CenTrends seasonal anomalies	CenTrends interpolation procedure defining the variogram	CenTrends interpolation procedure ordinary kriging	CHG_Tanzania_Kongwa	CenTrends_v1.zip	Dryad Digital Repository	10.5061/dryad.nk780	http://dx.doi.org/10.5061/dryad.nk780
CHG_Kenya	CenTrends quality control procedures	Climatologically assisted interpolation of seasonal anomalies	Calculating CenTrends seasonal anomalies	CenTrends interpolation procedure defining the variogram	CenTrends interpolation procedure ordinary kriging	CHG_Kenya_Kijabe Railway Stn.	CenTrends_v1.zip	Dryad Digital Repository	10.5061/dryad.nk780	http://dx.doi.org/10.5061/dryad.nk780
CHG_Kenya	CenTrends quality control procedures	Climatologically assisted interpolation of seasonal anomalies	Calculating CenTrends seasonal anomalies	CenTrends interpolation procedure defining the variogram	CenTrends interpolation procedure ordinary kriging	CHG_Kenya_Mbooni Forest. Stn.	CenTrends_v1.zip	Dryad Digital Repository	10.5061/dryad.nk780	http://dx.doi.org/10.5061/dryad.nk780
CHG_Kenya	CenTrends quality control procedures	Climatologically assisted interpolation of seasonal anomalies	Calculating CenTrends seasonal anomalies	CenTrends interpolation procedure defining the variogram	CenTrends interpolation procedure ordinary kriging	CHG_Kenya_Kerugoya Upp. Kamwet	CenTrends_v1.zip	Dryad Digital Repository	10.5061/dryad.nk780	http://dx.doi.org/10.5061/dryad.nk780
CHG_Burundi	CenTrends quality control procedures	Climatologically assisted interpolation of seasonal anomalies	Calculating CenTrends seasonal anomalies	CenTrends interpolation procedure defining the variogram	CenTrends interpolation procedure ordinary kriging	CHG_Burundi_Gitega	CenTrends_v1.zip	Dryad Digital Repository	10.5061/dryad.nk780	http://dx.doi.org/10.5061/dryad.nk780
CHG_Kenya	CenTrends quality control procedures	Climatologically assisted interpolation of seasonal anomalies	Calculating CenTrends seasonal anomalies	CenTrends interpolation procedure defining the variogram	CenTrends interpolation procedure ordinary kriging	CHG_Kenya_Nyahururu	CenTrends_v1.zip	Dryad Digital Repository	10.5061/dryad.nk780	http://dx.doi.org/10.5061/dryad.nk780
CHG_Kenya	CenTrends quality control procedures	Climatologically assisted interpolation of seasonal anomalies	Calculating CenTrends seasonal anomalies	CenTrends interpolation procedure defining the variogram	CenTrends interpolation procedure ordinary kriging	CHG_Kenya_Karatina	CenTrends_v1.zip	Dryad Digital Repository	10.5061/dryad.nk780	http://dx.doi.org/10.5061/dryad.nk780
CHG_Kenya	CenTrends quality control procedures	Climatologically assisted interpolation of seasonal anomalies	Calculating CenTrends seasonal anomalies	CenTrends interpolation procedure defining the variogram	CenTrends interpolation procedure ordinary kriging	CHG_Kenya_Nairobi-Embakasi	CenTrends_v1.zip	Dryad Digital Repository	10.5061/dryad.nk780	http://dx.doi.org/10.5061/dryad.nk780
CHG_Tanzania	CenTrends quality control procedures	Climatologically assisted interpolation of seasonal anomalies	Calculating CenTrends seasonal anomalies	CenTrends interpolation procedure defining the variogram	CenTrends interpolation procedure ordinary kriging	CHG_Tanzania_Sumba	CenTrends_v1.zip	Dryad Digital Repository	10.5061/dryad.nk780	http://dx.doi.org/10.5061/dryad.nk780
CHG_Uganda	CenTrends quality control procedures	Climatologically assisted interpolation of seasonal anomalies	Calculating CenTrends seasonal anomalies	CenTrends interpolation procedure defining the variogram	CenTrends interpolation procedure ordinary kriging	CHG_Uganda_Namasagali	CenTrends_v1.zip	Dryad Digital Repository	10.5061/dryad.nk780	http://dx.doi.org/10.5061/dryad.nk780
CHG_Uganda	CenTrends quality control procedures	Climatologically assisted interpolation of seasonal anomalies	Calculating CenTrends seasonal anomalies	CenTrends interpolation procedure defining the variogram	CenTrends interpolation procedure ordinary kriging	CHG_Uganda_Kisomoro	CenTrends_v1.zip	Dryad Digital Repository	10.5061/dryad.nk780	http://dx.doi.org/10.5061/dryad.nk780
CHG_Uganda	CenTrends quality control procedures	Climatologically assisted interpolation of seasonal anomalies	Calculating CenTrends seasonal anomalies	CenTrends interpolation procedure defining the variogram	CenTrends interpolation procedure ordinary kriging	CHG_Uganda_Bunyaruguru	CenTrends_v1.zip	Dryad Digital Repository	10.5061/dryad.nk780	http://dx.doi.org/10.5061/dryad.nk780
CHG_Uganda	CenTrends quality control procedures	Climatologically assisted interpolation of seasonal anomalies	Calculating CenTrends seasonal anomalies	CenTrends interpolation procedure defining the variogram	CenTrends interpolation procedure ordinary kriging	CHG_Uganda_Kaberamaindo	CenTrends_v1.zip	Dryad Digital Repository	10.5061/dryad.nk780	http://dx.doi.org/10.5061/dryad.nk780
CHG_Kenya	CenTrends quality control procedures	Climatologically assisted interpolation of seasonal anomalies	Calculating CenTrends seasonal anomalies	CenTrends interpolation procedure defining the variogram	CenTrends interpolation procedure ordinary kriging	CHG_Kenya_Garissa	CenTrends_v1.zip	Dryad Digital Repository	10.5061/dryad.nk780	http://dx.doi.org/10.5061/dryad.nk780
CHG_Ethiopia	CenTrends quality control procedures	Climatologically assisted interpolation of seasonal anomalies	Calculating CenTrends seasonal anomalies	CenTrends interpolation procedure defining the variogram	CenTrends interpolation procedure ordinary kriging	CHG_Ethiopia_Jiggiga	CenTrends_v1.zip	Dryad Digital Repository	10.5061/dryad.nk780	http://dx.doi.org/10.5061/dryad.nk780
CHG_Ethiopia	CenTrends quality control procedures	Climatologically assisted interpolation of seasonal anomalies	Calculating CenTrends seasonal anomalies	CenTrends interpolation procedure defining the variogram	CenTrends interpolation procedure ordinary kriging	CHG_Ethiopia_Kabre Dare_Mil	CenTrends_v1.zip	Dryad Digital Repository	10.5061/dryad.nk780	http://dx.doi.org/10.5061/dryad.nk780
CHG_Kenya	CenTrends quality control procedures	Climatologically assisted interpolation of seasonal anomalies	Calculating CenTrends seasonal anomalies	CenTrends interpolation procedure defining the variogram	CenTrends interpolation procedure ordinary kriging	CHG_Kenya_Eldoret	CenTrends_v1.zip	Dryad Digital Repository	10.5061/dryad.nk780	http://dx.doi.org/10.5061/dryad.nk780
CHG_Kenya	CenTrends quality control procedures	Climatologically assisted interpolation of seasonal anomalies	Calculating CenTrends seasonal anomalies	CenTrends interpolation procedure defining the variogram	CenTrends interpolation procedure ordinary kriging	CHG_Kenya_Dagorett	CenTrends_v1.zip	Dryad Digital Repository	10.5061/dryad.nk780	http://dx.doi.org/10.5061/dryad.nk780
CHG_Kenya	CenTrends quality control procedures	Climatologically assisted interpolation of seasonal anomalies	Calculating CenTrends seasonal anomalies	CenTrends interpolation procedure defining the variogram	CenTrends interpolation procedure ordinary kriging	CHG_Kenya_Njoro	CenTrends_v1.zip	Dryad Digital Repository	10.5061/dryad.nk780	http://dx.doi.org/10.5061/dryad.nk780
CHG_Kenya	CenTrends quality control procedures	Climatologically assisted interpolation of seasonal anomalies	Calculating CenTrends seasonal anomalies	CenTrends interpolation procedure defining the variogram	CenTrends interpolation procedure ordinary kriging	CHG_Kenya_Ruiru	CenTrends_v1.zip	Dryad Digital Repository	10.5061/dryad.nk780	http://dx.doi.org/10.5061/dryad.nk780
CHG_Kenya	CenTrends quality control procedures	Climatologically assisted interpolation of seasonal anomalies	Calculating CenTrends seasonal anomalies	CenTrends interpolation procedure defining the variogram	CenTrends interpolation procedure ordinary kriging	CHG_Kenya_Msambwenidc	CenTrends_v1.zip	Dryad Digital Repository	10.5061/dryad.nk780	http://dx.doi.org/10.5061/dryad.nk780
CHG_Kenya	CenTrends quality control procedures	Climatologically assisted interpolation of seasonal anomalies	Calculating CenTrends seasonal anomalies	CenTrends interpolation procedure defining the variogram	CenTrends interpolation procedure ordinary kriging	CHG_Kenya_Fort Hall/Muranga	CenTrends_v1.zip	Dryad Digital Repository	10.5061/dryad.nk780	http://dx.doi.org/10.5061/dryad.nk780
CHG_Uganda	CenTrends quality control procedures	Climatologically assisted interpolation of seasonal anomalies	Calculating CenTrends seasonal anomalies	CenTrends interpolation procedure defining the variogram	CenTrends interpolation procedure ordinary kriging	CHG_Uganda_Ihungu	CenTrends_v1.zip	Dryad Digital Repository	10.5061/dryad.nk780	http://dx.doi.org/10.5061/dryad.nk780
CHG_Tanzania	CenTrends quality control procedures	Climatologically assisted interpolation of seasonal anomalies	Calculating CenTrends seasonal anomalies	CenTrends interpolation procedure defining the variogram	CenTrends interpolation procedure ordinary kriging	CHG_Tanzania_Mkopule	CenTrends_v1.zip	Dryad Digital Repository	10.5061/dryad.nk780	http://dx.doi.org/10.5061/dryad.nk780
CHG_Ethiopia	CenTrends quality control procedures	Climatologically assisted interpolation of seasonal anomalies	Calculating CenTrends seasonal anomalies	CenTrends interpolation procedure defining the variogram	CenTrends interpolation procedure ordinary kriging	CHG_Ethiopia_Haro	CenTrends_v1.zip	Dryad Digital Repository	10.5061/dryad.nk780	http://dx.doi.org/10.5061/dryad.nk780
CHG_Tanzania	CenTrends quality control procedures	Climatologically assisted interpolation of seasonal anomalies	Calculating CenTrends seasonal anomalies	CenTrends interpolation procedure defining the variogram	CenTrends interpolation procedure ordinary kriging	CHG_Tanzania_Tangombe Estate	CenTrends_v1.zip	Dryad Digital Repository	10.5061/dryad.nk780	http://dx.doi.org/10.5061/dryad.nk780
CHG_Tanzania	CenTrends quality control procedures	Climatologically assisted interpolation of seasonal anomalies	Calculating CenTrends seasonal anomalies	CenTrends interpolation procedure defining the variogram	CenTrends interpolation procedure ordinary kriging	CHG_Tanzania_Mkulwe Mission	CenTrends_v1.zip	Dryad Digital Repository	10.5061/dryad.nk780	http://dx.doi.org/10.5061/dryad.nk780
CHG_Tanzania	CenTrends quality control procedures	Climatologically assisted interpolation of seasonal anomalies	Calculating CenTrends seasonal anomalies	CenTrends interpolation procedure defining the variogram	CenTrends interpolation procedure ordinary kriging	CHG_Tanzania_W.D. and I.D. Mbeya	CenTrends_v1.zip	Dryad Digital Repository	10.5061/dryad.nk780	http://dx.doi.org/10.5061/dryad.nk780
CHG_Uganda	CenTrends quality control procedures	Climatologically assisted interpolation of seasonal anomalies	Calculating CenTrends seasonal anomalies	CenTrends interpolation procedure defining the variogram	CenTrends interpolation procedure ordinary kriging	CHG_Uganda_Kyenjojo	CenTrends_v1.zip	Dryad Digital Repository	10.5061/dryad.nk780	http://dx.doi.org/10.5061/dryad.nk780
CHG_Ethiopia	CenTrends quality control procedures	Climatologically assisted interpolation of seasonal anomalies	Calculating CenTrends seasonal anomalies	CenTrends interpolation procedure defining the variogram	CenTrends interpolation procedure ordinary kriging	CHG_Ethiopia_Harar Meda	CenTrends_v1.zip	Dryad Digital Repository	10.5061/dryad.nk780	http://dx.doi.org/10.5061/dryad.nk780
CHG_Kenya	CenTrends quality control procedures	Climatologically assisted interpolation of seasonal anomalies	Calculating CenTrends seasonal anomalies	CenTrends interpolation procedure defining the variogram	CenTrends interpolation procedure ordinary kriging	CHG_Kenya_Amukura Chief S Camp	CenTrends_v1.zip	Dryad Digital Repository	10.5061/dryad.nk780	http://dx.doi.org/10.5061/dryad.nk780
CHG_Uganda	CenTrends quality control procedures	Climatologically assisted interpolation of seasonal anomalies	Calculating CenTrends seasonal anomalies	CenTrends interpolation procedure defining the variogram	CenTrends interpolation procedure ordinary kriging	CHG_Uganda_Mutunga	CenTrends_v1.zip	Dryad Digital Repository	10.5061/dryad.nk780	http://dx.doi.org/10.5061/dryad.nk780
CHG_Ethiopia	CenTrends quality control procedures	Climatologically assisted interpolation of seasonal anomalies	Calculating CenTrends seasonal anomalies	CenTrends interpolation procedure defining the variogram	CenTrends interpolation procedure ordinary kriging	CHG_Ethiopia_Yayu	CenTrends_v1.zip	Dryad Digital Repository	10.5061/dryad.nk780	http://dx.doi.org/10.5061/dryad.nk780
CHG_Kenya	CenTrends quality control procedures	Climatologically assisted interpolation of seasonal anomalies	Calculating CenTrends seasonal anomalies	CenTrends interpolation procedure defining the variogram	CenTrends interpolation procedure ordinary kriging	CHG_Kenya_Labot	CenTrends_v1.zip	Dryad Digital Repository	10.5061/dryad.nk780	http://dx.doi.org/10.5061/dryad.nk780
CHG_Kenya	CenTrends quality control procedures	Climatologically assisted interpolation of seasonal anomalies	Calculating CenTrends seasonal anomalies	CenTrends interpolation procedure defining the variogram	CenTrends interpolation procedure ordinary kriging	CHG_Kenya_Nanyuki-Segera Plant	CenTrends_v1.zip	Dryad Digital Repository	10.5061/dryad.nk780	http://dx.doi.org/10.5061/dryad.nk780
CHG_Ethiopia	CenTrends quality control procedures	Climatologically assisted interpolation of seasonal anomalies	Calculating CenTrends seasonal anomalies	CenTrends interpolation procedure defining the variogram	CenTrends interpolation procedure ordinary kriging	CHG_Ethiopia_Felege Neway	CenTrends_v1.zip	Dryad Digital Repository	10.5061/dryad.nk780	http://dx.doi.org/10.5061/dryad.nk780
CHG_Ethiopia	CenTrends quality control procedures	Climatologically assisted interpolation of seasonal anomalies	Calculating CenTrends seasonal anomalies	CenTrends interpolation procedure defining the variogram	CenTrends interpolation procedure ordinary kriging	CHG_Ethiopia_Chencha	CenTrends_v1.zip	Dryad Digital Repository	10.5061/dryad.nk780	http://dx.doi.org/10.5061/dryad.nk780
CHG_Somalia	CenTrends quality control procedures	Climatologically assisted interpolation of seasonal anomalies	Calculating CenTrends seasonal anomalies	CenTrends interpolation procedure defining the variogram	CenTrends interpolation procedure ordinary kriging	CHG_Somalia_Bur Hakaba	CenTrends_v1.zip	Dryad Digital Repository	10.5061/dryad.nk780	http://dx.doi.org/10.5061/dryad.nk780
CHG_Kenya	CenTrends quality control procedures	Climatologically assisted interpolation of seasonal anomalies	Calculating CenTrends seasonal anomalies	CenTrends interpolation procedure defining the variogram	CenTrends interpolation procedure ordinary kriging	CHG_Kenya_Nyeri Agric. Off.	CenTrends_v1.zip	Dryad Digital Repository	10.5061/dryad.nk780	http://dx.doi.org/10.5061/dryad.nk780
CHG_Tanzania	CenTrends quality control procedures	Climatologically assisted interpolation of seasonal anomalies	Calculating CenTrends seasonal anomalies	CenTrends interpolation procedure defining the variogram	CenTrends interpolation procedure ordinary kriging	CHG_Tanzania_Loliondo	CenTrends_v1.zip	Dryad Digital Repository	10.5061/dryad.nk780	http://dx.doi.org/10.5061/dryad.nk780
CHG_Tanzania	CenTrends quality control procedures	Climatologically assisted interpolation of seasonal anomalies	Calculating CenTrends seasonal anomalies	CenTrends interpolation procedure defining the variogram	CenTrends interpolation procedure ordinary kriging	CHG_Tanzania_Kilindoni. Mafia	CenTrends_v1.zip	Dryad Digital Repository	10.5061/dryad.nk780	http://dx.doi.org/10.5061/dryad.nk780
CHG_Ethiopia	CenTrends quality control procedures	Climatologically assisted interpolation of seasonal anomalies	Calculating CenTrends seasonal anomalies	CenTrends interpolation procedure defining the variogram	CenTrends interpolation procedure ordinary kriging	CHG_Ethiopia_Hosaina	CenTrends_v1.zip	Dryad Digital Repository	10.5061/dryad.nk780	http://dx.doi.org/10.5061/dryad.nk780
CHG_Ethiopia	CenTrends quality control procedures	Climatologically assisted interpolation of seasonal anomalies	Calculating CenTrends seasonal anomalies	CenTrends interpolation procedure defining the variogram	CenTrends interpolation procedure ordinary kriging	CHG_Ethiopia_Tendaho	CenTrends_v1.zip	Dryad Digital Repository	10.5061/dryad.nk780	http://dx.doi.org/10.5061/dryad.nk780
CHG_Ethiopia	CenTrends quality control procedures	Climatologically assisted interpolation of seasonal anomalies	Calculating CenTrends seasonal anomalies	CenTrends interpolation procedure defining the variogram	CenTrends interpolation procedure ordinary kriging	CHG_Ethiopia_Zege	CenTrends_v1.zip	Dryad Digital Repository	10.5061/dryad.nk780	http://dx.doi.org/10.5061/dryad.nk780
CHG_Ethiopia	CenTrends quality control procedures	Climatologically assisted interpolation of seasonal anomalies	Calculating CenTrends seasonal anomalies	CenTrends interpolation procedure defining the variogram	CenTrends interpolation procedure ordinary kriging	CHG_Ethiopia_Ameya Gindo	CenTrends_v1.zip	Dryad Digital Repository	10.5061/dryad.nk780	http://dx.doi.org/10.5061/dryad.nk780
CHG_Kenya	CenTrends quality control procedures	Climatologically assisted interpolation of seasonal anomalies	Calculating CenTrends seasonal anomalies	CenTrends interpolation procedure defining the variogram	CenTrends interpolation procedure ordinary kriging	CHG_Kenya_Nangina Catholic Msn	CenTrends_v1.zip	Dryad Digital Repository	10.5061/dryad.nk780	http://dx.doi.org/10.5061/dryad.nk780
CHG_Tanzania	CenTrends quality control procedures	Climatologically assisted interpolation of seasonal anomalies	Calculating CenTrends seasonal anomalies	CenTrends interpolation procedure defining the variogram	CenTrends interpolation procedure ordinary kriging	CHG_Tanzania_Mgera Native Court	CenTrends_v1.zip	Dryad Digital Repository	10.5061/dryad.nk780	http://dx.doi.org/10.5061/dryad.nk780
CHG_Ethiopia	CenTrends quality control procedures	Climatologically assisted interpolation of seasonal anomalies	Calculating CenTrends seasonal anomalies	CenTrends interpolation procedure defining the variogram	CenTrends interpolation procedure ordinary kriging	CHG_Ethiopia_Yirba Muda	CenTrends_v1.zip	Dryad Digital Repository	10.5061/dryad.nk780	http://dx.doi.org/10.5061/dryad.nk780
CHG_Ethiopia	CenTrends quality control procedures	Climatologically assisted interpolation of seasonal anomalies	Calculating CenTrends seasonal anomalies	CenTrends interpolation procedure defining the variogram	CenTrends interpolation procedure ordinary kriging	CHG_Ethiopia_Dabat	CenTrends_v1.zip	Dryad Digital Repository	10.5061/dryad.nk780	http://dx.doi.org/10.5061/dryad.nk780
CHG_Ethiopia	CenTrends quality control procedures	Climatologically assisted interpolation of seasonal anomalies	Calculating CenTrends seasonal anomalies	CenTrends interpolation procedure defining the variogram	CenTrends interpolation procedure ordinary kriging	CHG_Ethiopia_Hagare-Sela	CenTrends_v1.zip	Dryad Digital Repository	10.5061/dryad.nk780	http://dx.doi.org/10.5061/dryad.nk780
CHG_Ethiopia	CenTrends quality control procedures	Climatologically assisted interpolation of seasonal anomalies	Calculating CenTrends seasonal anomalies	CenTrends interpolation procedure defining the variogram	CenTrends interpolation procedure ordinary kriging	CHG_Ethiopia_Belle	CenTrends_v1.zip	Dryad Digital Repository	10.5061/dryad.nk780	http://dx.doi.org/10.5061/dryad.nk780
CHG_Uganda	CenTrends quality control procedures	Climatologically assisted interpolation of seasonal anomalies	Calculating CenTrends seasonal anomalies	CenTrends interpolation procedure defining the variogram	CenTrends interpolation procedure ordinary kriging	CHG_Uganda_Aduka	CenTrends_v1.zip	Dryad Digital Repository	10.5061/dryad.nk780	http://dx.doi.org/10.5061/dryad.nk780
CHG_Ethiopia	CenTrends quality control procedures	Climatologically assisted interpolation of seasonal anomalies	Calculating CenTrends seasonal anomalies	CenTrends interpolation procedure defining the variogram	CenTrends interpolation procedure ordinary kriging	CHG_Ethiopia_Kofelle	CenTrends_v1.zip	Dryad Digital Repository	10.5061/dryad.nk780	http://dx.doi.org/10.5061/dryad.nk780
CHG_Tanzania	CenTrends quality control procedures	Climatologically assisted interpolation of seasonal anomalies	Calculating CenTrends seasonal anomalies	CenTrends interpolation procedure defining the variogram	CenTrends interpolation procedure ordinary kriging	CHG_Tanzania_Malya Stock Farm	CenTrends_v1.zip	Dryad Digital Repository	10.5061/dryad.nk780	http://dx.doi.org/10.5061/dryad.nk780
CHG_Tanzania	CenTrends quality control procedures	Climatologically assisted interpolation of seasonal anomalies	Calculating CenTrends seasonal anomalies	CenTrends interpolation procedure defining the variogram	CenTrends interpolation procedure ordinary kriging	CHG_Tanzania_Dongobesh Mission	CenTrends_v1.zip	Dryad Digital Repository	10.5061/dryad.nk780	http://dx.doi.org/10.5061/dryad.nk780
CHG_Tanzania	CenTrends quality control procedures	Climatologically assisted interpolation of seasonal anomalies	Calculating CenTrends seasonal anomalies	CenTrends interpolation procedure defining the variogram	CenTrends interpolation procedure ordinary kriging	CHG_Tanzania_Engare Rongai	CenTrends_v1.zip	Dryad Digital Repository	10.5061/dryad.nk780	http://dx.doi.org/10.5061/dryad.nk780
CHG_Tanzania	CenTrends quality control procedures	Climatologically assisted interpolation of seasonal anomalies	Calculating CenTrends seasonal anomalies	CenTrends interpolation procedure defining the variogram	CenTrends interpolation procedure ordinary kriging	CHG_Tanzania_Kasulu	CenTrends_v1.zip	Dryad Digital Repository	10.5061/dryad.nk780	http://dx.doi.org/10.5061/dryad.nk780
CHG_Uganda	CenTrends quality control procedures	Climatologically assisted interpolation of seasonal anomalies	Calculating CenTrends seasonal anomalies	CenTrends interpolation procedure defining the variogram	CenTrends interpolation procedure ordinary kriging	CHG_Uganda_Entebbe-International Airport	CenTrends_v1.zip	Dryad Digital Repository	10.5061/dryad.nk780	http://dx.doi.org/10.5061/dryad.nk780
CHG_Tanzania	CenTrends quality control procedures	Climatologically assisted interpolation of seasonal anomalies	Calculating CenTrends seasonal anomalies	CenTrends interpolation procedure defining the variogram	CenTrends interpolation procedure ordinary kriging	CHG_Tanzania_Itaga Seminary	CenTrends_v1.zip	Dryad Digital Repository	10.5061/dryad.nk780	http://dx.doi.org/10.5061/dryad.nk780
CHG_Uganda	CenTrends quality control procedures	Climatologically assisted interpolation of seasonal anomalies	Calculating CenTrends seasonal anomalies	CenTrends interpolation procedure defining the variogram	CenTrends interpolation procedure ordinary kriging	CHG_Uganda_Luganzi	CenTrends_v1.zip	Dryad Digital Repository	10.5061/dryad.nk780	http://dx.doi.org/10.5061/dryad.nk780
CHG_Ethiopia	CenTrends quality control procedures	Climatologically assisted interpolation of seasonal anomalies	Calculating CenTrends seasonal anomalies	CenTrends interpolation procedure defining the variogram	CenTrends interpolation procedure ordinary kriging	CHG_Ethiopia_Cheffe	CenTrends_v1.zip	Dryad Digital Repository	10.5061/dryad.nk780	http://dx.doi.org/10.5061/dryad.nk780
CHG_Kenya	CenTrends quality control procedures	Climatologically assisted interpolation of seasonal anomalies	Calculating CenTrends seasonal anomalies	CenTrends interpolation procedure defining the variogram	CenTrends interpolation procedure ordinary kriging	CHG_Kenya_Lamu	CenTrends_v1.zip	Dryad Digital Repository	10.5061/dryad.nk780	http://dx.doi.org/10.5061/dryad.nk780
CHG_Ethiopia	CenTrends quality control procedures	Climatologically assisted interpolation of seasonal anomalies	Calculating CenTrends seasonal anomalies	CenTrends interpolation procedure defining the variogram	CenTrends interpolation procedure ordinary kriging	CHG_Ethiopia_Gorgora	CenTrends_v1.zip	Dryad Digital Repository	10.5061/dryad.nk780	http://dx.doi.org/10.5061/dryad.nk780
CHG_Tanzania	CenTrends quality control procedures	Climatologically assisted interpolation of seasonal anomalies	Calculating CenTrends seasonal anomalies	CenTrends interpolation procedure defining the variogram	CenTrends interpolation procedure ordinary kriging	CHG_Tanzania_Kome Mission	CenTrends_v1.zip	Dryad Digital Repository	10.5061/dryad.nk780	http://dx.doi.org/10.5061/dryad.nk780
CHG_Ethiopia	CenTrends quality control procedures	Climatologically assisted interpolation of seasonal anomalies	Calculating CenTrends seasonal anomalies	CenTrends interpolation procedure defining the variogram	CenTrends interpolation procedure ordinary kriging	CHG_Ethiopia_Asela	CenTrends_v1.zip	Dryad Digital Repository	10.5061/dryad.nk780	http://dx.doi.org/10.5061/dryad.nk780
CHG_Kenya	CenTrends quality control procedures	Climatologically assisted interpolation of seasonal anomalies	Calculating CenTrends seasonal anomalies	CenTrends interpolation procedure defining the variogram	CenTrends interpolation procedure ordinary kriging	CHG_Kenya_Chorlim Adc	CenTrends_v1.zip	Dryad Digital Repository	10.5061/dryad.nk780	http://dx.doi.org/10.5061/dryad.nk780
CHG_Ethiopia	CenTrends quality control procedures	Climatologically assisted interpolation of seasonal anomalies	Calculating CenTrends seasonal anomalies	CenTrends interpolation procedure defining the variogram	CenTrends interpolation procedure ordinary kriging	CHG_Ethiopia_Welayta Sodo	CenTrends_v1.zip	Dryad Digital Repository	10.5061/dryad.nk780	http://dx.doi.org/10.5061/dryad.nk780
CHG_Kenya	CenTrends quality control procedures	Climatologically assisted interpolation of seasonal anomalies	Calculating CenTrends seasonal anomalies	CenTrends interpolation procedure defining the variogram	CenTrends interpolation procedure ordinary kriging	CHG_Kenya_Migori Agric. Off.	CenTrends_v1.zip	Dryad Digital Repository	10.5061/dryad.nk780	http://dx.doi.org/10.5061/dryad.nk780
CHG_Ethiopia	CenTrends quality control procedures	Climatologically assisted interpolation of seasonal anomalies	Calculating CenTrends seasonal anomalies	CenTrends interpolation procedure defining the variogram	CenTrends interpolation procedure ordinary kriging	CHG_Ethiopia_Ginner	CenTrends_v1.zip	Dryad Digital Repository	10.5061/dryad.nk780	http://dx.doi.org/10.5061/dryad.nk780
CHG_Ethiopia	CenTrends quality control procedures	Climatologically assisted interpolation of seasonal anomalies	Calculating CenTrends seasonal anomalies	CenTrends interpolation procedure defining the variogram	CenTrends interpolation procedure ordinary kriging	CHG_Ethiopia_Agarfa	CenTrends_v1.zip	Dryad Digital Repository	10.5061/dryad.nk780	http://dx.doi.org/10.5061/dryad.nk780
CHG_Kenya	CenTrends quality control procedures	Climatologically assisted interpolation of seasonal anomalies	Calculating CenTrends seasonal anomalies	CenTrends interpolation procedure defining the variogram	CenTrends interpolation procedure ordinary kriging	CHG_Kenya_Bondo Usigu Health C	CenTrends_v1.zip	Dryad Digital Repository	10.5061/dryad.nk780	http://dx.doi.org/10.5061/dryad.nk780
CHG_Ethiopia	CenTrends quality control procedures	Climatologically assisted interpolation of seasonal anomalies	Calculating CenTrends seasonal anomalies	CenTrends interpolation procedure defining the variogram	CenTrends interpolation procedure ordinary kriging	CHG_Ethiopia_Kemise	CenTrends_v1.zip	Dryad Digital Repository	10.5061/dryad.nk780	http://dx.doi.org/10.5061/dryad.nk780
CHG_Ethiopia	CenTrends quality control procedures	Climatologically assisted interpolation of seasonal anomalies	Calculating CenTrends seasonal anomalies	CenTrends interpolation procedure defining the variogram	CenTrends interpolation procedure ordinary kriging	CHG_Ethiopia_Anger Gutin	CenTrends_v1.zip	Dryad Digital Repository	10.5061/dryad.nk780	http://dx.doi.org/10.5061/dryad.nk780
CHG_Ethiopia	CenTrends quality control procedures	Climatologically assisted interpolation of seasonal anomalies	Calculating CenTrends seasonal anomalies	CenTrends interpolation procedure defining the variogram	CenTrends interpolation procedure ordinary kriging	CHG_Ethiopia_Allem Teferi	CenTrends_v1.zip	Dryad Digital Repository	10.5061/dryad.nk780	http://dx.doi.org/10.5061/dryad.nk780
CHG_Ethiopia	CenTrends quality control procedures	Climatologically assisted interpolation of seasonal anomalies	Calculating CenTrends seasonal anomalies	CenTrends interpolation procedure defining the variogram	CenTrends interpolation procedure ordinary kriging	CHG_Ethiopia_Gassera	CenTrends_v1.zip	Dryad Digital Repository	10.5061/dryad.nk780	http://dx.doi.org/10.5061/dryad.nk780
CHG_Kenya	CenTrends quality control procedures	Climatologically assisted interpolation of seasonal anomalies	Calculating CenTrends seasonal anomalies	CenTrends interpolation procedure defining the variogram	CenTrends interpolation procedure ordinary kriging	CHG_Kenya_Iveti Fst. Rangers	CenTrends_v1.zip	Dryad Digital Repository	10.5061/dryad.nk780	http://dx.doi.org/10.5061/dryad.nk780
CHG_Ethiopia	CenTrends quality control procedures	Climatologically assisted interpolation of seasonal anomalies	Calculating CenTrends seasonal anomalies	CenTrends interpolation procedure defining the variogram	CenTrends interpolation procedure ordinary kriging	CHG_Ethiopia_Kore	CenTrends_v1.zip	Dryad Digital Repository	10.5061/dryad.nk780	http://dx.doi.org/10.5061/dryad.nk780
CHG_Ethiopia	CenTrends quality control procedures	Climatologically assisted interpolation of seasonal anomalies	Calculating CenTrends seasonal anomalies	CenTrends interpolation procedure defining the variogram	CenTrends interpolation procedure ordinary kriging	CHG_Ethiopia_Gobessa	CenTrends_v1.zip	Dryad Digital Repository	10.5061/dryad.nk780	http://dx.doi.org/10.5061/dryad.nk780
CHG_Somalia	CenTrends quality control procedures	Climatologically assisted interpolation of seasonal anomalies	Calculating CenTrends seasonal anomalies	CenTrends interpolation procedure defining the variogram	CenTrends interpolation procedure ordinary kriging	CHG_Somalia_Balad	CenTrends_v1.zip	Dryad Digital Repository	10.5061/dryad.nk780	http://dx.doi.org/10.5061/dryad.nk780
CHG_Kenya	CenTrends quality control procedures	Climatologically assisted interpolation of seasonal anomalies	Calculating CenTrends seasonal anomalies	CenTrends interpolation procedure defining the variogram	CenTrends interpolation procedure ordinary kriging	CHG_Kenya_Webuye	CenTrends_v1.zip	Dryad Digital Repository	10.5061/dryad.nk780	http://dx.doi.org/10.5061/dryad.nk780
CHG_Kenya	CenTrends quality control procedures	Climatologically assisted interpolation of seasonal anomalies	Calculating CenTrends seasonal anomalies	CenTrends interpolation procedure defining the variogram	CenTrends interpolation procedure ordinary kriging	CHG_Kenya_Talai Agric. Stn.	CenTrends_v1.zip	Dryad Digital Repository	10.5061/dryad.nk780	http://dx.doi.org/10.5061/dryad.nk780
CHG_Kenya	CenTrends quality control procedures	Climatologically assisted interpolation of seasonal anomalies	Calculating CenTrends seasonal anomalies	CenTrends interpolation procedure defining the variogram	CenTrends interpolation procedure ordinary kriging	CHG_Kenya_Webuye Health Cen.	CenTrends_v1.zip	Dryad Digital Repository	10.5061/dryad.nk780	http://dx.doi.org/10.5061/dryad.nk780
CHG_Kenya	CenTrends quality control procedures	Climatologically assisted interpolation of seasonal anomalies	Calculating CenTrends seasonal anomalies	CenTrends interpolation procedure defining the variogram	CenTrends interpolation procedure ordinary kriging	CHG_Kenya_Nairobi-Wilson	CenTrends_v1.zip	Dryad Digital Repository	10.5061/dryad.nk780	http://dx.doi.org/10.5061/dryad.nk780
CHG_Uganda	CenTrends quality control procedures	Climatologically assisted interpolation of seasonal anomalies	Calculating CenTrends seasonal anomalies	CenTrends interpolation procedure defining the variogram	CenTrends interpolation procedure ordinary kriging	CHG_Uganda_Bwijanga	CenTrends_v1.zip	Dryad Digital Repository	10.5061/dryad.nk780	http://dx.doi.org/10.5061/dryad.nk780
CHG_Ethiopia	CenTrends quality control procedures	Climatologically assisted interpolation of seasonal anomalies	Calculating CenTrends seasonal anomalies	CenTrends interpolation procedure defining the variogram	CenTrends interpolation procedure ordinary kriging	CHG_Ethiopia_Dembi Dollo	CenTrends_v1.zip	Dryad Digital Repository	10.5061/dryad.nk780	http://dx.doi.org/10.5061/dryad.nk780
CHG_Kenya	CenTrends quality control procedures	Climatologically assisted interpolation of seasonal anomalies	Calculating CenTrends seasonal anomalies	CenTrends interpolation procedure defining the variogram	CenTrends interpolation procedure ordinary kriging	CHG_Kenya_Oyugis Agric. Stn.	CenTrends_v1.zip	Dryad Digital Repository	10.5061/dryad.nk780	http://dx.doi.org/10.5061/dryad.nk780
CHG_Kenya	CenTrends quality control procedures	Climatologically assisted interpolation of seasonal anomalies	Calculating CenTrends seasonal anomalies	CenTrends interpolation procedure defining the variogram	CenTrends interpolation procedure ordinary kriging	CHG_Kenya_Kerugoya Upp.	CenTrends_v1.zip	Dryad Digital Repository	10.5061/dryad.nk780	http://dx.doi.org/10.5061/dryad.nk780
CHG_Tanzania	CenTrends quality control procedures	Climatologically assisted interpolation of seasonal anomalies	Calculating CenTrends seasonal anomalies	CenTrends interpolation procedure defining the variogram	CenTrends interpolation procedure ordinary kriging	CHG_Tanzania_Tungi Sisal Estate	CenTrends_v1.zip	Dryad Digital Repository	10.5061/dryad.nk780	http://dx.doi.org/10.5061/dryad.nk780
CHG_Uganda	CenTrends quality control procedures	Climatologically assisted interpolation of seasonal anomalies	Calculating CenTrends seasonal anomalies	CenTrends interpolation procedure defining the variogram	CenTrends interpolation procedure ordinary kriging	CHG_Uganda_Bulisa	CenTrends_v1.zip	Dryad Digital Repository	10.5061/dryad.nk780	http://dx.doi.org/10.5061/dryad.nk780
CHG_Kenya	CenTrends quality control procedures	Climatologically assisted interpolation of seasonal anomalies	Calculating CenTrends seasonal anomalies	CenTrends interpolation procedure defining the variogram	CenTrends interpolation procedure ordinary kriging	CHG_Kenya_Sangalo	CenTrends_v1.zip	Dryad Digital Repository	10.5061/dryad.nk780	http://dx.doi.org/10.5061/dryad.nk780
CHG_Kenya	CenTrends quality control procedures	Climatologically assisted interpolation of seasonal anomalies	Calculating CenTrends seasonal anomalies	CenTrends interpolation procedure defining the variogram	CenTrends interpolation procedure ordinary kriging	CHG_Kenya_Kitale Sabwani Adc	CenTrends_v1.zip	Dryad Digital Repository	10.5061/dryad.nk780	http://dx.doi.org/10.5061/dryad.nk780
CHG_Somalia	CenTrends quality control procedures	Climatologically assisted interpolation of seasonal anomalies	Calculating CenTrends seasonal anomalies	CenTrends interpolation procedure defining the variogram	CenTrends interpolation procedure ordinary kriging	CHG_Somalia_Jowhar/Villa Abruzzi	CenTrends_v1.zip	Dryad Digital Repository	10.5061/dryad.nk780	http://dx.doi.org/10.5061/dryad.nk780
CHG_Ethiopia	CenTrends quality control procedures	Climatologically assisted interpolation of seasonal anomalies	Calculating CenTrends seasonal anomalies	CenTrends interpolation procedure defining the variogram	CenTrends interpolation procedure ordinary kriging	CHG_Ethiopia_Arjo	CenTrends_v1.zip	Dryad Digital Repository	10.5061/dryad.nk780	http://dx.doi.org/10.5061/dryad.nk780
CHG_Uganda	CenTrends quality control procedures	Climatologically assisted interpolation of seasonal anomalies	Calculating CenTrends seasonal anomalies	CenTrends interpolation procedure defining the variogram	CenTrends interpolation procedure ordinary kriging	CHG_Uganda_Busenyi	CenTrends_v1.zip	Dryad Digital Repository	10.5061/dryad.nk780	http://dx.doi.org/10.5061/dryad.nk780
CHG_Kenya	CenTrends quality control procedures	Climatologically assisted interpolation of seasonal anomalies	Calculating CenTrends seasonal anomalies	CenTrends interpolation procedure defining the variogram	CenTrends interpolation procedure ordinary kriging	CHG_Kenya_Nyakegogi F.T. Cen.	CenTrends_v1.zip	Dryad Digital Repository	10.5061/dryad.nk780	http://dx.doi.org/10.5061/dryad.nk780
CHG_Tanzania	CenTrends quality control procedures	Climatologically assisted interpolation of seasonal anomalies	Calculating CenTrends seasonal anomalies	CenTrends interpolation procedure defining the variogram	CenTrends interpolation procedure ordinary kriging	CHG_Tanzania_Monduli	CenTrends_v1.zip	Dryad Digital Repository	10.5061/dryad.nk780	http://dx.doi.org/10.5061/dryad.nk780
CHG_Tanzania	CenTrends quality control procedures	Climatologically assisted interpolation of seasonal anomalies	Calculating CenTrends seasonal anomalies	CenTrends interpolation procedure defining the variogram	CenTrends interpolation procedure ordinary kriging	CHG_Tanzania_Hobwe	CenTrends_v1.zip	Dryad Digital Repository	10.5061/dryad.nk780	http://dx.doi.org/10.5061/dryad.nk780
CHG_Kenya	CenTrends quality control procedures	Climatologically assisted interpolation of seasonal anomalies	Calculating CenTrends seasonal anomalies	CenTrends interpolation procedure defining the variogram	CenTrends interpolation procedure ordinary kriging	CHG_Kenya_Thomson S Falls Kcc	CenTrends_v1.zip	Dryad Digital Repository	10.5061/dryad.nk780	http://dx.doi.org/10.5061/dryad.nk780
CHG_Uganda	CenTrends quality control procedures	Climatologically assisted interpolation of seasonal anomalies	Calculating CenTrends seasonal anomalies	CenTrends interpolation procedure defining the variogram	CenTrends interpolation procedure ordinary kriging	CHG_Uganda_Kaziba	CenTrends_v1.zip	Dryad Digital Repository	10.5061/dryad.nk780	http://dx.doi.org/10.5061/dryad.nk780
CHG_Kenya	CenTrends quality control procedures	Climatologically assisted interpolation of seasonal anomalies	Calculating CenTrends seasonal anomalies	CenTrends interpolation procedure defining the variogram	CenTrends interpolation procedure ordinary kriging	CHG_Kenya_Lambwe	CenTrends_v1.zip	Dryad Digital Repository	10.5061/dryad.nk780	http://dx.doi.org/10.5061/dryad.nk780
CHG_Kenya	CenTrends quality control procedures	Climatologically assisted interpolation of seasonal anomalies	Calculating CenTrends seasonal anomalies	CenTrends interpolation procedure defining the variogram	CenTrends interpolation procedure ordinary kriging	CHG_Kenya_Nangina	CenTrends_v1.zip	Dryad Digital Repository	10.5061/dryad.nk780	http://dx.doi.org/10.5061/dryad.nk780
CHG_Kenya	CenTrends quality control procedures	Climatologically assisted interpolation of seasonal anomalies	Calculating CenTrends seasonal anomalies	CenTrends interpolation procedure defining the variogram	CenTrends interpolation procedure ordinary kriging	CHG_Kenya_Naivasha	CenTrends_v1.zip	Dryad Digital Repository	10.5061/dryad.nk780	http://dx.doi.org/10.5061/dryad.nk780
CHG_Uganda	CenTrends quality control procedures	Climatologically assisted interpolation of seasonal anomalies	Calculating CenTrends seasonal anomalies	CenTrends interpolation procedure defining the variogram	CenTrends interpolation procedure ordinary kriging	CHG_Uganda_Busika	CenTrends_v1.zip	Dryad Digital Repository	10.5061/dryad.nk780	http://dx.doi.org/10.5061/dryad.nk780
CHG_Uganda	CenTrends quality control procedures	Climatologically assisted interpolation of seasonal anomalies	Calculating CenTrends seasonal anomalies	CenTrends interpolation procedure defining the variogram	CenTrends interpolation procedure ordinary kriging	CHG_Uganda_Mityama	CenTrends_v1.zip	Dryad Digital Repository	10.5061/dryad.nk780	http://dx.doi.org/10.5061/dryad.nk780
CHG_Kenya	CenTrends quality control procedures	Climatologically assisted interpolation of seasonal anomalies	Calculating CenTrends seasonal anomalies	CenTrends interpolation procedure defining the variogram	CenTrends interpolation procedure ordinary kriging	CHG_Kenya_Kakamega Exp. Stn.	CenTrends_v1.zip	Dryad Digital Repository	10.5061/dryad.nk780	http://dx.doi.org/10.5061/dryad.nk780
CHG_Kenya	CenTrends quality control procedures	Climatologically assisted interpolation of seasonal anomalies	Calculating CenTrends seasonal anomalies	CenTrends interpolation procedure defining the variogram	CenTrends interpolation procedure ordinary kriging	CHG_Kenya_Meru Forest Stn.	CenTrends_v1.zip	Dryad Digital Repository	10.5061/dryad.nk780	http://dx.doi.org/10.5061/dryad.nk780
CHG_Kenya	CenTrends quality control procedures	Climatologically assisted interpolation of seasonal anomalies	Calculating CenTrends seasonal anomalies	CenTrends interpolation procedure defining the variogram	CenTrends interpolation procedure ordinary kriging	CHG_Kenya_Homa Bay D.C	CenTrends_v1.zip	Dryad Digital Repository	10.5061/dryad.nk780	http://dx.doi.org/10.5061/dryad.nk780
CHG_Kenya	CenTrends quality control procedures	Climatologically assisted interpolation of seasonal anomalies	Calculating CenTrends seasonal anomalies	CenTrends interpolation procedure defining the variogram	CenTrends interpolation procedure ordinary kriging	CHG_Kenya_Muringato Fst. Reser	CenTrends_v1.zip	Dryad Digital Repository	10.5061/dryad.nk780	http://dx.doi.org/10.5061/dryad.nk780
CHG_Kenya	CenTrends quality control procedures	Climatologically assisted interpolation of seasonal anomalies	Calculating CenTrends seasonal anomalies	CenTrends interpolation procedure defining the variogram	CenTrends interpolation procedure ordinary kriging	CHG_Kenya_Muguga Eaafro_Kari	CenTrends_v1.zip	Dryad Digital Repository	10.5061/dryad.nk780	http://dx.doi.org/10.5061/dryad.nk780
CHG_Tanzania	CenTrends quality control procedures	Climatologically assisted interpolation of seasonal anomalies	Calculating CenTrends seasonal anomalies	CenTrends interpolation procedure defining the variogram	CenTrends interpolation procedure ordinary kriging	CHG_Tanzania_W.D. and I.D. Bahi	CenTrends_v1.zip	Dryad Digital Repository	10.5061/dryad.nk780	http://dx.doi.org/10.5061/dryad.nk780
CHG_Somalia	CenTrends quality control procedures	Climatologically assisted interpolation of seasonal anomalies	Calculating CenTrends seasonal anomalies	CenTrends interpolation procedure defining the variogram	CenTrends interpolation procedure ordinary kriging	CHG_Somalia_Afgoi	CenTrends_v1.zip	Dryad Digital Repository	10.5061/dryad.nk780	http://dx.doi.org/10.5061/dryad.nk780
CHG_Somalia	CenTrends quality control procedures	Climatologically assisted interpolation of seasonal anomalies	Calculating CenTrends seasonal anomalies	CenTrends interpolation procedure defining the variogram	CenTrends interpolation procedure ordinary kriging	CHG_Somalia_Jsp Marere	CenTrends_v1.zip	Dryad Digital Repository	10.5061/dryad.nk780	http://dx.doi.org/10.5061/dryad.nk780
CHG_Ethiopia	CenTrends quality control procedures	Climatologically assisted interpolation of seasonal anomalies	Calculating CenTrends seasonal anomalies	CenTrends interpolation procedure defining the variogram	CenTrends interpolation procedure ordinary kriging	CHG_Ethiopia_Assossa	CenTrends_v1.zip	Dryad Digital Repository	10.5061/dryad.nk780	http://dx.doi.org/10.5061/dryad.nk780
CHG_Kenya	CenTrends quality control procedures	Climatologically assisted interpolation of seasonal anomalies	Calculating CenTrends seasonal anomalies	CenTrends interpolation procedure defining the variogram	CenTrends interpolation procedure ordinary kriging	CHG_Kenya_Port Victoria	CenTrends_v1.zip	Dryad Digital Repository	10.5061/dryad.nk780	http://dx.doi.org/10.5061/dryad.nk780
CHG_Kenya	CenTrends quality control procedures	Climatologically assisted interpolation of seasonal anomalies	Calculating CenTrends seasonal anomalies	CenTrends interpolation procedure defining the variogram	CenTrends interpolation procedure ordinary kriging	CHG_Kenya_Ahero Irrigation Res	CenTrends_v1.zip	Dryad Digital Repository	10.5061/dryad.nk780	http://dx.doi.org/10.5061/dryad.nk780
CHG_Kenya	CenTrends quality control procedures	Climatologically assisted interpolation of seasonal anomalies	Calculating CenTrends seasonal anomalies	CenTrends interpolation procedure defining the variogram	CenTrends interpolation procedure ordinary kriging	CHG_Kenya_Nyanza Agric.Res.Stn	CenTrends_v1.zip	Dryad Digital Repository	10.5061/dryad.nk780	http://dx.doi.org/10.5061/dryad.nk780
CHG_Kenya	CenTrends quality control procedures	Climatologically assisted interpolation of seasonal anomalies	Calculating CenTrends seasonal anomalies	CenTrends interpolation procedure defining the variogram	CenTrends interpolation procedure ordinary kriging	CHG_Kenya_Karatina Cheche Fst.	CenTrends_v1.zip	Dryad Digital Repository	10.5061/dryad.nk780	http://dx.doi.org/10.5061/dryad.nk780
CHG_Kenya	CenTrends quality control procedures	Climatologically assisted interpolation of seasonal anomalies	Calculating CenTrends seasonal anomalies	CenTrends interpolation procedure defining the variogram	CenTrends interpolation procedure ordinary kriging	CHG_Kenya_Irangi Fst. Stn.	CenTrends_v1.zip	Dryad Digital Repository	10.5061/dryad.nk780	http://dx.doi.org/10.5061/dryad.nk780
CHG_Kenya	CenTrends quality control procedures	Climatologically assisted interpolation of seasonal anomalies	Calculating CenTrends seasonal anomalies	CenTrends interpolation procedure defining the variogram	CenTrends interpolation procedure ordinary kriging	CHG_Kenya_N.Hortic.Res. Thika	CenTrends_v1.zip	Dryad Digital Repository	10.5061/dryad.nk780	http://dx.doi.org/10.5061/dryad.nk780
CHG_Kenya	CenTrends quality control procedures	Climatologically assisted interpolation of seasonal anomalies	Calculating CenTrends seasonal anomalies	CenTrends interpolation procedure defining the variogram	CenTrends interpolation procedure ordinary kriging	CHG_Kenya_Kamae Forest Stn.	CenTrends_v1.zip	Dryad Digital Repository	10.5061/dryad.nk780	http://dx.doi.org/10.5061/dryad.nk780
CHG_Tanzania	CenTrends quality control procedures	Climatologically assisted interpolation of seasonal anomalies	Calculating CenTrends seasonal anomalies	CenTrends interpolation procedure defining the variogram	CenTrends interpolation procedure ordinary kriging	CHG_Tanzania_Arusha Airport	CenTrends_v1.zip	Dryad Digital Repository	10.5061/dryad.nk780	http://dx.doi.org/10.5061/dryad.nk780
CHG_Tanzania	CenTrends quality control procedures	Climatologically assisted interpolation of seasonal anomalies	Calculating CenTrends seasonal anomalies	CenTrends interpolation procedure defining the variogram	CenTrends interpolation procedure ordinary kriging	CHG_Tanzania_Uvinza	CenTrends_v1.zip	Dryad Digital Repository	10.5061/dryad.nk780	http://dx.doi.org/10.5061/dryad.nk780
CHG_Tanzania	CenTrends quality control procedures	Climatologically assisted interpolation of seasonal anomalies	Calculating CenTrends seasonal anomalies	CenTrends interpolation procedure defining the variogram	CenTrends interpolation procedure ordinary kriging	CHG_Tanzania_Ngomeni/Mlingano Agr	CenTrends_v1.zip	Dryad Digital Repository	10.5061/dryad.nk780	http://dx.doi.org/10.5061/dryad.nk780
CHG_Tanzania	CenTrends quality control procedures	Climatologically assisted interpolation of seasonal anomalies	Calculating CenTrends seasonal anomalies	CenTrends interpolation procedure defining the variogram	CenTrends interpolation procedure ordinary kriging	CHG_Tanzania_Morogoro Water Dev.	CenTrends_v1.zip	Dryad Digital Repository	10.5061/dryad.nk780	http://dx.doi.org/10.5061/dryad.nk780
CHG_Tanzania	CenTrends quality control procedures	Climatologically assisted interpolation of seasonal anomalies	Calculating CenTrends seasonal anomalies	CenTrends interpolation procedure defining the variogram	CenTrends interpolation procedure ordinary kriging	CHG_Tanzania_Kilombero Sugar Est.	CenTrends_v1.zip	Dryad Digital Repository	10.5061/dryad.nk780	http://dx.doi.org/10.5061/dryad.nk780
CHG_Rwanda	CenTrends quality control procedures	Climatologically assisted interpolation of seasonal anomalies	Calculating CenTrends seasonal anomalies	CenTrends interpolation procedure defining the variogram	CenTrends interpolation procedure ordinary kriging	CHG_Rwanda_Rwaza	CenTrends_v1.zip	Dryad Digital Repository	10.5061/dryad.nk780	http://dx.doi.org/10.5061/dryad.nk780
CHG_Tanzania	CenTrends quality control procedures	Climatologically assisted interpolation of seasonal anomalies	Calculating CenTrends seasonal anomalies	CenTrends interpolation procedure defining the variogram	CenTrends interpolation procedure ordinary kriging	CHG_Tanzania_Kilimanjaro Airport	CenTrends_v1.zip	Dryad Digital Repository	10.5061/dryad.nk780	http://dx.doi.org/10.5061/dryad.nk780
CHG_Kenya	CenTrends quality control procedures	Climatologically assisted interpolation of seasonal anomalies	Calculating CenTrends seasonal anomalies	CenTrends interpolation procedure defining the variogram	CenTrends interpolation procedure ordinary kriging	CHG_Kenya_Thomson S	CenTrends_v1.zip	Dryad Digital Repository	10.5061/dryad.nk780	http://dx.doi.org/10.5061/dryad.nk780
CHG_Burundi	CenTrends quality control procedures	Climatologically assisted interpolation of seasonal anomalies	Calculating CenTrends seasonal anomalies	CenTrends interpolation procedure defining the variogram	CenTrends interpolation procedure ordinary kriging	CHG_Burundi_Cankuzo	CenTrends_v1.zip	Dryad Digital Repository	10.5061/dryad.nk780	http://dx.doi.org/10.5061/dryad.nk780
CHG_Burundi	CenTrends quality control procedures	Climatologically assisted interpolation of seasonal anomalies	Calculating CenTrends seasonal anomalies	CenTrends interpolation procedure defining the variogram	CenTrends interpolation procedure ordinary kriging	CHG_Burundi_Kinyinya	CenTrends_v1.zip	Dryad Digital Repository	10.5061/dryad.nk780	http://dx.doi.org/10.5061/dryad.nk780
CHG_Kenya	CenTrends quality control procedures	Climatologically assisted interpolation of seasonal anomalies	Calculating CenTrends seasonal anomalies	CenTrends interpolation procedure defining the variogram	CenTrends interpolation procedure ordinary kriging	CHG_Kenya_Muddoga	CenTrends_v1.zip	Dryad Digital Repository	10.5061/dryad.nk780	http://dx.doi.org/10.5061/dryad.nk780
CHG_Kenya	CenTrends quality control procedures	Climatologically assisted interpolation of seasonal anomalies	Calculating CenTrends seasonal anomalies	CenTrends interpolation procedure defining the variogram	CenTrends interpolation procedure ordinary kriging	CHG_Kenya_Kaptagat	CenTrends_v1.zip	Dryad Digital Repository	10.5061/dryad.nk780	http://dx.doi.org/10.5061/dryad.nk780
CHG_Kenya	CenTrends quality control procedures	Climatologically assisted interpolation of seasonal anomalies	Calculating CenTrends seasonal anomalies	CenTrends interpolation procedure defining the variogram	CenTrends interpolation procedure ordinary kriging	CHG_Kenya_Butula	CenTrends_v1.zip	Dryad Digital Repository	10.5061/dryad.nk780	http://dx.doi.org/10.5061/dryad.nk780
CHG_Kenya	CenTrends quality control procedures	Climatologically assisted interpolation of seasonal anomalies	Calculating CenTrends seasonal anomalies	CenTrends interpolation procedure defining the variogram	CenTrends interpolation procedure ordinary kriging	CHG_Kenya_Kerugoya	CenTrends_v1.zip	Dryad Digital Repository	10.5061/dryad.nk780	http://dx.doi.org/10.5061/dryad.nk780
CHG_Kenya	CenTrends quality control procedures	Climatologically assisted interpolation of seasonal anomalies	Calculating CenTrends seasonal anomalies	CenTrends interpolation procedure defining the variogram	CenTrends interpolation procedure ordinary kriging	CHG_Kenya_Ol-Kalau	CenTrends_v1.zip	Dryad Digital Repository	10.5061/dryad.nk780	http://dx.doi.org/10.5061/dryad.nk780
CHG_Kenya	CenTrends quality control procedures	Climatologically assisted interpolation of seasonal anomalies	Calculating CenTrends seasonal anomalies	CenTrends interpolation procedure defining the variogram	CenTrends interpolation procedure ordinary kriging	CHG_Kenya_Kirita	CenTrends_v1.zip	Dryad Digital Repository	10.5061/dryad.nk780	http://dx.doi.org/10.5061/dryad.nk780
CHG_Kenya	CenTrends quality control procedures	Climatologically assisted interpolation of seasonal anomalies	Calculating CenTrends seasonal anomalies	CenTrends interpolation procedure defining the variogram	CenTrends interpolation procedure ordinary kriging	CHG_Kenya_N	CenTrends_v1.zip	Dryad Digital Repository	10.5061/dryad.nk780	http://dx.doi.org/10.5061/dryad.nk780
CHG_Kenya	CenTrends quality control procedures	Climatologically assisted interpolation of seasonal anomalies	Calculating CenTrends seasonal anomalies	CenTrends interpolation procedure defining the variogram	CenTrends interpolation procedure ordinary kriging	CHG_Kenya_Kajiado	CenTrends_v1.zip	Dryad Digital Repository	10.5061/dryad.nk780	http://dx.doi.org/10.5061/dryad.nk780
CHG_Somalia	CenTrends quality control procedures	Climatologically assisted interpolation of seasonal anomalies	Calculating CenTrends seasonal anomalies	CenTrends interpolation procedure defining the variogram	CenTrends interpolation procedure ordinary kriging	CHG_Somalia_Khismaio	CenTrends_v1.zip	Dryad Digital Repository	10.5061/dryad.nk780	http://dx.doi.org/10.5061/dryad.nk780
CHG_Uganda	CenTrends quality control procedures	Climatologically assisted interpolation of seasonal anomalies	Calculating CenTrends seasonal anomalies	CenTrends interpolation procedure defining the variogram	CenTrends interpolation procedure ordinary kriging	CHG_Uganda_Kotido	CenTrends_v1.zip	Dryad Digital Repository	10.5061/dryad.nk780	http://dx.doi.org/10.5061/dryad.nk780
CHG_Uganda	CenTrends quality control procedures	Climatologically assisted interpolation of seasonal anomalies	Calculating CenTrends seasonal anomalies	CenTrends interpolation procedure defining the variogram	CenTrends interpolation procedure ordinary kriging	CHG_Uganda_Mbale	CenTrends_v1.zip	Dryad Digital Repository	10.5061/dryad.nk780	http://dx.doi.org/10.5061/dryad.nk780
CHG_Ethiopia	CenTrends quality control procedures	Climatologically assisted interpolation of seasonal anomalies	Calculating CenTrends seasonal anomalies	CenTrends interpolation procedure defining the variogram	CenTrends interpolation procedure ordinary kriging	CHG_Ethiopia_Debre Marcos	CenTrends_v1.zip	Dryad Digital Repository	10.5061/dryad.nk780	http://dx.doi.org/10.5061/dryad.nk780
CHG_Ethiopia	CenTrends quality control procedures	Climatologically assisted interpolation of seasonal anomalies	Calculating CenTrends seasonal anomalies	CenTrends interpolation procedure defining the variogram	CenTrends interpolation procedure ordinary kriging	CHG_Ethiopia_Robe	CenTrends_v1.zip	Dryad Digital Repository	10.5061/dryad.nk780	http://dx.doi.org/10.5061/dryad.nk780
CHG_Tanzania	CenTrends quality control procedures	Climatologically assisted interpolation of seasonal anomalies	Calculating CenTrends seasonal anomalies	CenTrends interpolation procedure defining the variogram	CenTrends interpolation procedure ordinary kriging	CHG_Tanzania_Tabora Airport	CenTrends_v1.zip	Dryad Digital Repository	10.5061/dryad.nk780	http://dx.doi.org/10.5061/dryad.nk780
CHG_Ethiopia	CenTrends quality control procedures	Climatologically assisted interpolation of seasonal anomalies	Calculating CenTrends seasonal anomalies	CenTrends interpolation procedure defining the variogram	CenTrends interpolation procedure ordinary kriging	CHG_Ethiopia_Harar Meda	CenTrends_v1.zip	Dryad Digital Repository	10.5061/dryad.nk780	http://dx.doi.org/10.5061/dryad.nk780
CHG_Ethiopia	CenTrends quality control procedures	Climatologically assisted interpolation of seasonal anomalies	Calculating CenTrends seasonal anomalies	CenTrends interpolation procedure defining the variogram	CenTrends interpolation procedure ordinary kriging	CHG_Ethiopia_Arbaminch	CenTrends_v1.zip	Dryad Digital Repository	10.5061/dryad.nk780	http://dx.doi.org/10.5061/dryad.nk780
CHG_Uganda	CenTrends quality control procedures	Climatologically assisted interpolation of seasonal anomalies	Calculating CenTrends seasonal anomalies	CenTrends interpolation procedure defining the variogram	CenTrends interpolation procedure ordinary kriging	CHG_Uganda_Butiti	CenTrends_v1.zip	Dryad Digital Repository	10.5061/dryad.nk780	http://dx.doi.org/10.5061/dryad.nk780
CHG_Kenya	CenTrends quality control procedures	Climatologically assisted interpolation of seasonal anomalies	Calculating CenTrends seasonal anomalies	CenTrends interpolation procedure defining the variogram	CenTrends interpolation procedure ordinary kriging	CHG_Kenya_Kaptagat Fst. Stn.	CenTrends_v1.zip	Dryad Digital Repository	10.5061/dryad.nk780	http://dx.doi.org/10.5061/dryad.nk780
CHG_Kenya	CenTrends quality control procedures	Climatologically assisted interpolation of seasonal anomalies	Calculating CenTrends seasonal anomalies	CenTrends interpolation procedure defining the variogram	CenTrends interpolation procedure ordinary kriging	CHG_Kenya_Nabkoi Forest Stn.	CenTrends_v1.zip	Dryad Digital Repository	10.5061/dryad.nk780	http://dx.doi.org/10.5061/dryad.nk780
CHG_Kenya	CenTrends quality control procedures	Climatologically assisted interpolation of seasonal anomalies	Calculating CenTrends seasonal anomalies	CenTrends interpolation procedure defining the variogram	CenTrends interpolation procedure ordinary kriging	CHG_Kenya_Kapsabet D.O	CenTrends_v1.zip	Dryad Digital Repository	10.5061/dryad.nk780	http://dx.doi.org/10.5061/dryad.nk780
CHG_Kenya	CenTrends quality control procedures	Climatologically assisted interpolation of seasonal anomalies	Calculating CenTrends seasonal anomalies	CenTrends interpolation procedure defining the variogram	CenTrends interpolation procedure ordinary kriging	CHG_Kenya_Mariene Coffee Res.	CenTrends_v1.zip	Dryad Digital Repository	10.5061/dryad.nk780	http://dx.doi.org/10.5061/dryad.nk780
CHG_Kenya	CenTrends quality control procedures	Climatologically assisted interpolation of seasonal anomalies	Calculating CenTrends seasonal anomalies	CenTrends interpolation procedure defining the variogram	CenTrends interpolation procedure ordinary kriging	CHG_Kenya_Butula Catholic Msn.	CenTrends_v1.zip	Dryad Digital Repository	10.5061/dryad.nk780	http://dx.doi.org/10.5061/dryad.nk780
CHG_Tanzania	CenTrends quality control procedures	Climatologically assisted interpolation of seasonal anomalies	Calculating CenTrends seasonal anomalies	CenTrends interpolation procedure defining the variogram	CenTrends interpolation procedure ordinary kriging	CHG_Tanzania_Igabiro Estate	CenTrends_v1.zip	Dryad Digital Repository	10.5061/dryad.nk780	http://dx.doi.org/10.5061/dryad.nk780
CHG_Tanzania	CenTrends quality control procedures	Climatologically assisted interpolation of seasonal anomalies	Calculating CenTrends seasonal anomalies	CenTrends interpolation procedure defining the variogram	CenTrends interpolation procedure ordinary kriging	CHG_Tanzania_Maruku Coffee Stn.	CenTrends_v1.zip	Dryad Digital Repository	10.5061/dryad.nk780	http://dx.doi.org/10.5061/dryad.nk780
CHG_Kenya	CenTrends quality control procedures	Climatologically assisted interpolation of seasonal anomalies	Calculating CenTrends seasonal anomalies	CenTrends interpolation procedure defining the variogram	CenTrends interpolation procedure ordinary kriging	CHG_Kenya_Thika D.Office	CenTrends_v1.zip	Dryad Digital Repository	10.5061/dryad.nk780	http://dx.doi.org/10.5061/dryad.nk780
CHG_Tanzania	CenTrends quality control procedures	Climatologically assisted interpolation of seasonal anomalies	Calculating CenTrends seasonal anomalies	CenTrends interpolation procedure defining the variogram	CenTrends interpolation procedure ordinary kriging	CHG_Tanzania_Mpanda Boma	CenTrends_v1.zip	Dryad Digital Repository	10.5061/dryad.nk780	http://dx.doi.org/10.5061/dryad.nk780
CHG_Tanzania	CenTrends quality control procedures	Climatologically assisted interpolation of seasonal anomalies	Calculating CenTrends seasonal anomalies	CenTrends interpolation procedure defining the variogram	CenTrends interpolation procedure ordinary kriging	CHG_Tanzania_Mazinde Factory	CenTrends_v1.zip	Dryad Digital Repository	10.5061/dryad.nk780	http://dx.doi.org/10.5061/dryad.nk780
CHG_Tanzania	CenTrends quality control procedures	Climatologically assisted interpolation of seasonal anomalies	Calculating CenTrends seasonal anomalies	CenTrends interpolation procedure defining the variogram	CenTrends interpolation procedure ordinary kriging	CHG_Tanzania_Ambangulu Estate	CenTrends_v1.zip	Dryad Digital Repository	10.5061/dryad.nk780	http://dx.doi.org/10.5061/dryad.nk780
CHG_Tanzania	CenTrends quality control procedures	Climatologically assisted interpolation of seasonal anomalies	Calculating CenTrends seasonal anomalies	CenTrends interpolation procedure defining the variogram	CenTrends interpolation procedure ordinary kriging	CHG_Tanzania_Malangali	CenTrends_v1.zip	Dryad Digital Repository	10.5061/dryad.nk780	http://dx.doi.org/10.5061/dryad.nk780
CHG_Tanzania	CenTrends quality control procedures	Climatologically assisted interpolation of seasonal anomalies	Calculating CenTrends seasonal anomalies	CenTrends interpolation procedure defining the variogram	CenTrends interpolation procedure ordinary kriging	CHG_Tanzania_Liuli	CenTrends_v1.zip	Dryad Digital Repository	10.5061/dryad.nk780	http://dx.doi.org/10.5061/dryad.nk780
CHG_Burundi	CenTrends quality control procedures	Climatologically assisted interpolation of seasonal anomalies	Calculating CenTrends seasonal anomalies	CenTrends interpolation procedure defining the variogram	CenTrends interpolation procedure ordinary kriging	CHG_Burundi_Kirundo	CenTrends_v1.zip	Dryad Digital Repository	10.5061/dryad.nk780	http://dx.doi.org/10.5061/dryad.nk780
CHG_Burundi	CenTrends quality control procedures	Climatologically assisted interpolation of seasonal anomalies	Calculating CenTrends seasonal anomalies	CenTrends interpolation procedure defining the variogram	CenTrends interpolation procedure ordinary kriging	CHG_Burundi_Luvironza	CenTrends_v1.zip	Dryad Digital Repository	10.5061/dryad.nk780	http://dx.doi.org/10.5061/dryad.nk780
CHG_Kenya	CenTrends quality control procedures	Climatologically assisted interpolation of seasonal anomalies	Calculating CenTrends seasonal anomalies	CenTrends interpolation procedure defining the variogram	CenTrends interpolation procedure ordinary kriging	CHG_Kenya_Kaimosi	CenTrends_v1.zip	Dryad Digital Repository	10.5061/dryad.nk780	http://dx.doi.org/10.5061/dryad.nk780
CHG_Kenya	CenTrends quality control procedures	Climatologically assisted interpolation of seasonal anomalies	Calculating CenTrends seasonal anomalies	CenTrends interpolation procedure defining the variogram	CenTrends interpolation procedure ordinary kriging	CHG_Kenya_Nandi	CenTrends_v1.zip	Dryad Digital Repository	10.5061/dryad.nk780	http://dx.doi.org/10.5061/dryad.nk780
CHG_Kenya	CenTrends quality control procedures	Climatologically assisted interpolation of seasonal anomalies	Calculating CenTrends seasonal anomalies	CenTrends interpolation procedure defining the variogram	CenTrends interpolation procedure ordinary kriging	CHG_Kenya_Bondo	CenTrends_v1.zip	Dryad Digital Repository	10.5061/dryad.nk780	http://dx.doi.org/10.5061/dryad.nk780
CHG_Kenya	CenTrends quality control procedures	Climatologically assisted interpolation of seasonal anomalies	Calculating CenTrends seasonal anomalies	CenTrends interpolation procedure defining the variogram	CenTrends interpolation procedure ordinary kriging	CHG_Kenya_Gatare	CenTrends_v1.zip	Dryad Digital Repository	10.5061/dryad.nk780	http://dx.doi.org/10.5061/dryad.nk780
CHG_Kenya	CenTrends quality control procedures	Climatologically assisted interpolation of seasonal anomalies	Calculating CenTrends seasonal anomalies	CenTrends interpolation procedure defining the variogram	CenTrends interpolation procedure ordinary kriging	CHG_Kenya_Kijabe	CenTrends_v1.zip	Dryad Digital Repository	10.5061/dryad.nk780	http://dx.doi.org/10.5061/dryad.nk780
CHG_Kenya	CenTrends quality control procedures	Climatologically assisted interpolation of seasonal anomalies	Calculating CenTrends seasonal anomalies	CenTrends interpolation procedure defining the variogram	CenTrends interpolation procedure ordinary kriging	CHG_Kenya_Muranga	CenTrends_v1.zip	Dryad Digital Repository	10.5061/dryad.nk780	http://dx.doi.org/10.5061/dryad.nk780
CHG_Kenya	CenTrends quality control procedures	Climatologically assisted interpolation of seasonal anomalies	Calculating CenTrends seasonal anomalies	CenTrends interpolation procedure defining the variogram	CenTrends interpolation procedure ordinary kriging	CHG_Kenya_Msambwenitiwi	CenTrends_v1.zip	Dryad Digital Repository	10.5061/dryad.nk780	http://dx.doi.org/10.5061/dryad.nk780
CHG_Somalia	CenTrends quality control procedures	Climatologically assisted interpolation of seasonal anomalies	Calculating CenTrends seasonal anomalies	CenTrends interpolation procedure defining the variogram	CenTrends interpolation procedure ordinary kriging	CHG_Somalia_Iscia-Baidoa	CenTrends_v1.zip	Dryad Digital Repository	10.5061/dryad.nk780	http://dx.doi.org/10.5061/dryad.nk780
CHG_Ethiopia	CenTrends quality control procedures	Climatologically assisted interpolation of seasonal anomalies	Calculating CenTrends seasonal anomalies	CenTrends interpolation procedure defining the variogram	CenTrends interpolation procedure ordinary kriging	CHG_Ethiopia_Debre Zeit-Harar Meda	CenTrends_v1.zip	Dryad Digital Repository	10.5061/dryad.nk780	http://dx.doi.org/10.5061/dryad.nk780
CHG_Ethiopia	CenTrends quality control procedures	Climatologically assisted interpolation of seasonal anomalies	Calculating CenTrends seasonal anomalies	CenTrends interpolation procedure defining the variogram	CenTrends interpolation procedure ordinary kriging	CHG_Ethiopia_Neghelli/Negele/Negilli-Flt D Tm 5	CenTrends_v1.zip	Dryad Digital Repository	10.5061/dryad.nk780	http://dx.doi.org/10.5061/dryad.nk780
CHG_Tanzania	CenTrends quality control procedures	Climatologically assisted interpolation of seasonal anomalies	Calculating CenTrends seasonal anomalies	CenTrends interpolation procedure defining the variogram	CenTrends interpolation procedure ordinary kriging	CHG_Tanzania_Zanzibar/Kisauni	CenTrends_v1.zip	Dryad Digital Repository	10.5061/dryad.nk780	http://dx.doi.org/10.5061/dryad.nk780
CHG_Kenya	CenTrends quality control procedures	Climatologically assisted interpolation of seasonal anomalies	Calculating CenTrends seasonal anomalies	CenTrends interpolation procedure defining the variogram	CenTrends interpolation procedure ordinary kriging	CHG_Kenya_Northhorr	CenTrends_v1.zip	Dryad Digital Repository	10.5061/dryad.nk780	http://dx.doi.org/10.5061/dryad.nk780
CHG_Kenya	CenTrends quality control procedures	Climatologically assisted interpolation of seasonal anomalies	Calculating CenTrends seasonal anomalies	CenTrends interpolation procedure defining the variogram	CenTrends interpolation procedure ordinary kriging	CHG_Kenya_Rumuruti	CenTrends_v1.zip	Dryad Digital Repository	10.5061/dryad.nk780	http://dx.doi.org/10.5061/dryad.nk780
CHG_Tanzania	CenTrends quality control procedures	Climatologically assisted interpolation of seasonal anomalies	Calculating CenTrends seasonal anomalies	CenTrends interpolation procedure defining the variogram	CenTrends interpolation procedure ordinary kriging	CHG_Tanzania_Tunduru	CenTrends_v1.zip	Dryad Digital Repository	10.5061/dryad.nk780	http://dx.doi.org/10.5061/dryad.nk780
CHG_Tanzania	CenTrends quality control procedures	Climatologically assisted interpolation of seasonal anomalies	Calculating CenTrends seasonal anomalies	CenTrends interpolation procedure defining the variogram	CenTrends interpolation procedure ordinary kriging	CHG_Tanzania_Mbulu	CenTrends_v1.zip	Dryad Digital Repository	10.5061/dryad.nk780	http://dx.doi.org/10.5061/dryad.nk780
CHG_Tanzania	CenTrends quality control procedures	Climatologically assisted interpolation of seasonal anomalies	Calculating CenTrends seasonal anomalies	CenTrends interpolation procedure defining the variogram	CenTrends interpolation procedure ordinary kriging	CHG_Tanzania_Mpanda	CenTrends_v1.zip	Dryad Digital Repository	10.5061/dryad.nk780	http://dx.doi.org/10.5061/dryad.nk780
CHG_Tanzania	CenTrends quality control procedures	Climatologically assisted interpolation of seasonal anomalies	Calculating CenTrends seasonal anomalies	CenTrends interpolation procedure defining the variogram	CenTrends interpolation procedure ordinary kriging	CHG_Tanzania_Atombo	CenTrends_v1.zip	Dryad Digital Repository	10.5061/dryad.nk780	http://dx.doi.org/10.5061/dryad.nk780
CHG_Kenya	CenTrends quality control procedures	Climatologically assisted interpolation of seasonal anomalies	Calculating CenTrends seasonal anomalies	CenTrends interpolation procedure defining the variogram	CenTrends interpolation procedure ordinary kriging	CHG_Kenya_Northh	CenTrends_v1.zip	Dryad Digital Repository	10.5061/dryad.nk780	http://dx.doi.org/10.5061/dryad.nk780
CHG_Kenya	CenTrends quality control procedures	Climatologically assisted interpolation of seasonal anomalies	Calculating CenTrends seasonal anomalies	CenTrends interpolation procedure defining the variogram	CenTrends interpolation procedure ordinary kriging	CHG_Kenya_Baragoi	CenTrends_v1.zip	Dryad Digital Repository	10.5061/dryad.nk780	http://dx.doi.org/10.5061/dryad.nk780
CHG_Kenya	CenTrends quality control procedures	Climatologically assisted interpolation of seasonal anomalies	Calculating CenTrends seasonal anomalies	CenTrends interpolation procedure defining the variogram	CenTrends interpolation procedure ordinary kriging	CHG_Kenya_Maralal	CenTrends_v1.zip	Dryad Digital Repository	10.5061/dryad.nk780	http://dx.doi.org/10.5061/dryad.nk780
CHG_Burundi	CenTrends quality control procedures	Climatologically assisted interpolation of seasonal anomalies	Calculating CenTrends seasonal anomalies	CenTrends interpolation procedure defining the variogram	CenTrends interpolation procedure ordinary kriging	CHG_Burundi_Gisozi	CenTrends_v1.zip	Dryad Digital Repository	10.5061/dryad.nk780	http://dx.doi.org/10.5061/dryad.nk780
CHG_Burundi	CenTrends quality control procedures	Climatologically assisted interpolation of seasonal anomalies	Calculating CenTrends seasonal anomalies	CenTrends interpolation procedure defining the variogram	CenTrends interpolation procedure ordinary kriging	CHG_Burundi_Musasa-Plateau	CenTrends_v1.zip	Dryad Digital Repository	10.5061/dryad.nk780	http://dx.doi.org/10.5061/dryad.nk780
CHG_Kenya	CenTrends quality control procedures	Climatologically assisted interpolation of seasonal anomalies	Calculating CenTrends seasonal anomalies	CenTrends interpolation procedure defining the variogram	CenTrends interpolation procedure ordinary kriging	CHG_Kenya_Buna	CenTrends_v1.zip	Dryad Digital Repository	10.5061/dryad.nk780	http://dx.doi.org/10.5061/dryad.nk780
CHG_Kenya	CenTrends quality control procedures	Climatologically assisted interpolation of seasonal anomalies	Calculating CenTrends seasonal anomalies	CenTrends interpolation procedure defining the variogram	CenTrends interpolation procedure ordinary kriging	CHG_Kenya_Karbartonjo	CenTrends_v1.zip	Dryad Digital Repository	10.5061/dryad.nk780	http://dx.doi.org/10.5061/dryad.nk780
CHG_Kenya	CenTrends quality control procedures	Climatologically assisted interpolation of seasonal anomalies	Calculating CenTrends seasonal anomalies	CenTrends interpolation procedure defining the variogram	CenTrends interpolation procedure ordinary kriging	CHG_Kenya_Talai	CenTrends_v1.zip	Dryad Digital Repository	10.5061/dryad.nk780	http://dx.doi.org/10.5061/dryad.nk780
CHG_Kenya	CenTrends quality control procedures	Climatologically assisted interpolation of seasonal anomalies	Calculating CenTrends seasonal anomalies	CenTrends interpolation procedure defining the variogram	CenTrends interpolation procedure ordinary kriging	CHG_Kenya_Kapsabet	CenTrends_v1.zip	Dryad Digital Repository	10.5061/dryad.nk780	http://dx.doi.org/10.5061/dryad.nk780
CHG_Kenya	CenTrends quality control procedures	Climatologically assisted interpolation of seasonal anomalies	Calculating CenTrends seasonal anomalies	CenTrends interpolation procedure defining the variogram	CenTrends interpolation procedure ordinary kriging	CHG_Kenya_Lokich	CenTrends_v1.zip	Dryad Digital Repository	10.5061/dryad.nk780	http://dx.doi.org/10.5061/dryad.nk780
CHG_Kenya	CenTrends quality control procedures	Climatologically assisted interpolation of seasonal anomalies	Calculating CenTrends seasonal anomalies	CenTrends interpolation procedure defining the variogram	CenTrends interpolation procedure ordinary kriging	CHG_Kenya_Elwak	CenTrends_v1.zip	Dryad Digital Repository	10.5061/dryad.nk780	http://dx.doi.org/10.5061/dryad.nk780
CHG_Kenya	CenTrends quality control procedures	Climatologically assisted interpolation of seasonal anomalies	Calculating CenTrends seasonal anomalies	CenTrends interpolation procedure defining the variogram	CenTrends interpolation procedure ordinary kriging	CHG_Kenya_Nabkoi	CenTrends_v1.zip	Dryad Digital Repository	10.5061/dryad.nk780	http://dx.doi.org/10.5061/dryad.nk780
CHG_Kenya	CenTrends quality control procedures	Climatologically assisted interpolation of seasonal anomalies	Calculating CenTrends seasonal anomalies	CenTrends interpolation procedure defining the variogram	CenTrends interpolation procedure ordinary kriging	CHG_Kenya_Elgondowns	CenTrends_v1.zip	Dryad Digital Repository	10.5061/dryad.nk780	http://dx.doi.org/10.5061/dryad.nk780
CHG_Kenya	CenTrends quality control procedures	Climatologically assisted interpolation of seasonal anomalies	Calculating CenTrends seasonal anomalies	CenTrends interpolation procedure defining the variogram	CenTrends interpolation procedure ordinary kriging	CHG_Kenya_Kitalaendebess	CenTrends_v1.zip	Dryad Digital Repository	10.5061/dryad.nk780	http://dx.doi.org/10.5061/dryad.nk780
CHG_Kenya	CenTrends quality control procedures	Climatologically assisted interpolation of seasonal anomalies	Calculating CenTrends seasonal anomalies	CenTrends interpolation procedure defining the variogram	CenTrends interpolation procedure ordinary kriging	CHG_Kenya_Waelwa	CenTrends_v1.zip	Dryad Digital Repository	10.5061/dryad.nk780	http://dx.doi.org/10.5061/dryad.nk780
CHG_Kenya	CenTrends quality control procedures	Climatologically assisted interpolation of seasonal anomalies	Calculating CenTrends seasonal anomalies	CenTrends interpolation procedure defining the variogram	CenTrends interpolation procedure ordinary kriging	CHG_Kenya_Timboroa	CenTrends_v1.zip	Dryad Digital Repository	10.5061/dryad.nk780	http://dx.doi.org/10.5061/dryad.nk780
CHG_Kenya	CenTrends quality control procedures	Climatologically assisted interpolation of seasonal anomalies	Calculating CenTrends seasonal anomalies	CenTrends interpolation procedure defining the variogram	CenTrends interpolation procedure ordinary kriging	CHG_Kenya_Kitalenamandala	CenTrends_v1.zip	Dryad Digital Repository	10.5061/dryad.nk780	http://dx.doi.org/10.5061/dryad.nk780
CHG_Kenya	CenTrends quality control procedures	Climatologically assisted interpolation of seasonal anomalies	Calculating CenTrends seasonal anomalies	CenTrends interpolation procedure defining the variogram	CenTrends interpolation procedure ordinary kriging	CHG_Kenya_Kitalechorlim	CenTrends_v1.zip	Dryad Digital Repository	10.5061/dryad.nk780	http://dx.doi.org/10.5061/dryad.nk780
CHG_Kenya	CenTrends quality control procedures	Climatologically assisted interpolation of seasonal anomalies	Calculating CenTrends seasonal anomalies	CenTrends interpolation procedure defining the variogram	CenTrends interpolation procedure ordinary kriging	CHG_Kenya_Yala	CenTrends_v1.zip	Dryad Digital Repository	10.5061/dryad.nk780	http://dx.doi.org/10.5061/dryad.nk780
CHG_Kenya	CenTrends quality control procedures	Climatologically assisted interpolation of seasonal anomalies	Calculating CenTrends seasonal anomalies	CenTrends interpolation procedure defining the variogram	CenTrends interpolation procedure ordinary kriging	CHG_Kenya_Barago	CenTrends_v1.zip	Dryad Digital Repository	10.5061/dryad.nk780	http://dx.doi.org/10.5061/dryad.nk780
CHG_Kenya	CenTrends quality control procedures	Climatologically assisted interpolation of seasonal anomalies	Calculating CenTrends seasonal anomalies	CenTrends interpolation procedure defining the variogram	CenTrends interpolation procedure ordinary kriging	CHG_Kenya_Amukura	CenTrends_v1.zip	Dryad Digital Repository	10.5061/dryad.nk780	http://dx.doi.org/10.5061/dryad.nk780
CHG_Kenya	CenTrends quality control procedures	Climatologically assisted interpolation of seasonal anomalies	Calculating CenTrends seasonal anomalies	CenTrends interpolation procedure defining the variogram	CenTrends interpolation procedure ordinary kriging	CHG_Kenya_Lukoli	CenTrends_v1.zip	Dryad Digital Repository	10.5061/dryad.nk780	http://dx.doi.org/10.5061/dryad.nk780
CHG_Kenya	CenTrends quality control procedures	Climatologically assisted interpolation of seasonal anomalies	Calculating CenTrends seasonal anomalies	CenTrends interpolation procedure defining the variogram	CenTrends interpolation procedure ordinary kriging	CHG_Kenya_Nanyuki-Segera	CenTrends_v1.zip	Dryad Digital Repository	10.5061/dryad.nk780	http://dx.doi.org/10.5061/dryad.nk780
CHG_Kenya	CenTrends quality control procedures	Climatologically assisted interpolation of seasonal anomalies	Calculating CenTrends seasonal anomalies	CenTrends interpolation procedure defining the variogram	CenTrends interpolation procedure ordinary kriging	CHG_Kenya_Chorlim	CenTrends_v1.zip	Dryad Digital Repository	10.5061/dryad.nk780	http://dx.doi.org/10.5061/dryad.nk780
CHG_Kenya	CenTrends quality control procedures	Climatologically assisted interpolation of seasonal anomalies	Calculating CenTrends seasonal anomalies	CenTrends interpolation procedure defining the variogram	CenTrends interpolation procedure ordinary kriging	CHG_Kenya_Busia	CenTrends_v1.zip	Dryad Digital Repository	10.5061/dryad.nk780	http://dx.doi.org/10.5061/dryad.nk780
CHG_Kenya	CenTrends quality control procedures	Climatologically assisted interpolation of seasonal anomalies	Calculating CenTrends seasonal anomalies	CenTrends interpolation procedure defining the variogram	CenTrends interpolation procedure ordinary kriging	CHG_Kenya_Kitale2	CenTrends_v1.zip	Dryad Digital Repository	10.5061/dryad.nk780	http://dx.doi.org/10.5061/dryad.nk780
CHG_Kenya	CenTrends quality control procedures	Climatologically assisted interpolation of seasonal anomalies	Calculating CenTrends seasonal anomalies	CenTrends interpolation procedure defining the variogram	CenTrends interpolation procedure ordinary kriging	CHG_Kenya_Habbas	CenTrends_v1.zip	Dryad Digital Repository	10.5061/dryad.nk780	http://dx.doi.org/10.5061/dryad.nk780
CHG_Kenya	CenTrends quality control procedures	Climatologically assisted interpolation of seasonal anomalies	Calculating CenTrends seasonal anomalies	CenTrends interpolation procedure defining the variogram	CenTrends interpolation procedure ordinary kriging	CHG_Kenya_Maseno	CenTrends_v1.zip	Dryad Digital Repository	10.5061/dryad.nk780	http://dx.doi.org/10.5061/dryad.nk780
CHG_Kenya	CenTrends quality control procedures	Climatologically assisted interpolation of seasonal anomalies	Calculating CenTrends seasonal anomalies	CenTrends interpolation procedure defining the variogram	CenTrends interpolation procedure ordinary kriging	CHG_Kenya_Garba	CenTrends_v1.zip	Dryad Digital Repository	10.5061/dryad.nk780	http://dx.doi.org/10.5061/dryad.nk780
CHG_Kenya	CenTrends quality control procedures	Climatologically assisted interpolation of seasonal anomalies	Calculating CenTrends seasonal anomalies	CenTrends interpolation procedure defining the variogram	CenTrends interpolation procedure ordinary kriging	CHG_Kenya_Rumuru	CenTrends_v1.zip	Dryad Digital Repository	10.5061/dryad.nk780	http://dx.doi.org/10.5061/dryad.nk780
CHG_Kenya	CenTrends quality control procedures	Climatologically assisted interpolation of seasonal anomalies	Calculating CenTrends seasonal anomalies	CenTrends interpolation procedure defining the variogram	CenTrends interpolation procedure ordinary kriging	CHG_Kenya_Eldama	CenTrends_v1.zip	Dryad Digital Repository	10.5061/dryad.nk780	http://dx.doi.org/10.5061/dryad.nk780
CHG_Kenya	CenTrends quality control procedures	Climatologically assisted interpolation of seasonal anomalies	Calculating CenTrends seasonal anomalies	CenTrends interpolation procedure defining the variogram	CenTrends interpolation procedure ordinary kriging	CHG_Kenya_Mariene	CenTrends_v1.zip	Dryad Digital Repository	10.5061/dryad.nk780	http://dx.doi.org/10.5061/dryad.nk780
CHG_Kenya	CenTrends quality control procedures	Climatologically assisted interpolation of seasonal anomalies	Calculating CenTrends seasonal anomalies	CenTrends interpolation procedure defining the variogram	CenTrends interpolation procedure ordinary kriging	CHG_Kenya_Ahero	CenTrends_v1.zip	Dryad Digital Repository	10.5061/dryad.nk780	http://dx.doi.org/10.5061/dryad.nk780
CHG_Kenya	CenTrends quality control procedures	Climatologically assisted interpolation of seasonal anomalies	Calculating CenTrends seasonal anomalies	CenTrends interpolation procedure defining the variogram	CenTrends interpolation procedure ordinary kriging	CHG_Kenya_Kibos	CenTrends_v1.zip	Dryad Digital Repository	10.5061/dryad.nk780	http://dx.doi.org/10.5061/dryad.nk780
CHG_Kenya	CenTrends quality control procedures	Climatologically assisted interpolation of seasonal anomalies	Calculating CenTrends seasonal anomalies	CenTrends interpolation procedure defining the variogram	CenTrends interpolation procedure ordinary kriging	CHG_Kenya_Bahati	CenTrends_v1.zip	Dryad Digital Repository	10.5061/dryad.nk780	http://dx.doi.org/10.5061/dryad.nk780
CHG_Kenya	CenTrends quality control procedures	Climatologically assisted interpolation of seasonal anomalies	Calculating CenTrends seasonal anomalies	CenTrends interpolation procedure defining the variogram	CenTrends interpolation procedure ordinary kriging	CHG_Kenya_Balamb	CenTrends_v1.zip	Dryad Digital Repository	10.5061/dryad.nk780	http://dx.doi.org/10.5061/dryad.nk780
CHG_Kenya	CenTrends quality control procedures	Climatologically assisted interpolation of seasonal anomalies	Calculating CenTrends seasonal anomalies	CenTrends interpolation procedure defining the variogram	CenTrends interpolation procedure ordinary kriging	CHG_Kenya_Magadiso	CenTrends_v1.zip	Dryad Digital Repository	10.5061/dryad.nk780	http://dx.doi.org/10.5061/dryad.nk780
CHG_Kenya	CenTrends quality control procedures	Climatologically assisted interpolation of seasonal anomalies	Calculating CenTrends seasonal anomalies	CenTrends interpolation procedure defining the variogram	CenTrends interpolation procedure ordinary kriging	CHG_Kenya_Irangi	CenTrends_v1.zip	Dryad Digital Repository	10.5061/dryad.nk780	http://dx.doi.org/10.5061/dryad.nk780
CHG_Kenya	CenTrends quality control procedures	Climatologically assisted interpolation of seasonal anomalies	Calculating CenTrends seasonal anomalies	CenTrends interpolation procedure defining the variogram	CenTrends interpolation procedure ordinary kriging	CHG_Kenya_Muringato	CenTrends_v1.zip	Dryad Digital Repository	10.5061/dryad.nk780	http://dx.doi.org/10.5061/dryad.nk780
CHG_Kenya	CenTrends quality control procedures	Climatologically assisted interpolation of seasonal anomalies	Calculating CenTrends seasonal anomalies	CenTrends interpolation procedure defining the variogram	CenTrends interpolation procedure ordinary kriging	CHG_Kenya_Murang	CenTrends_v1.zip	Dryad Digital Repository	10.5061/dryad.nk780	http://dx.doi.org/10.5061/dryad.nk780
CHG_Kenya	CenTrends quality control procedures	Climatologically assisted interpolation of seasonal anomalies	Calculating CenTrends seasonal anomalies	CenTrends interpolation procedure defining the variogram	CenTrends interpolation procedure ordinary kriging	CHG_Kenya_Homa	CenTrends_v1.zip	Dryad Digital Repository	10.5061/dryad.nk780	http://dx.doi.org/10.5061/dryad.nk780
CHG_Kenya	CenTrends quality control procedures	Climatologically assisted interpolation of seasonal anomalies	Calculating CenTrends seasonal anomalies	CenTrends interpolation procedure defining the variogram	CenTrends interpolation procedure ordinary kriging	CHG_Kenya_Kagumo	CenTrends_v1.zip	Dryad Digital Repository	10.5061/dryad.nk780	http://dx.doi.org/10.5061/dryad.nk780
CHG_Kenya	CenTrends quality control procedures	Climatologically assisted interpolation of seasonal anomalies	Calculating CenTrends seasonal anomalies	CenTrends interpolation procedure defining the variogram	CenTrends interpolation procedure ordinary kriging	CHG_Kenya_Oyugis	CenTrends_v1.zip	Dryad Digital Repository	10.5061/dryad.nk780	http://dx.doi.org/10.5061/dryad.nk780
CHG_Kenya	CenTrends quality control procedures	Climatologically assisted interpolation of seasonal anomalies	Calculating CenTrends seasonal anomalies	CenTrends interpolation procedure defining the variogram	CenTrends interpolation procedure ordinary kriging	CHG_Kenya_Prov	CenTrends_v1.zip	Dryad Digital Repository	10.5061/dryad.nk780	http://dx.doi.org/10.5061/dryad.nk780
CHG_Kenya	CenTrends quality control procedures	Climatologically assisted interpolation of seasonal anomalies	Calculating CenTrends seasonal anomalies	CenTrends interpolation procedure defining the variogram	CenTrends interpolation procedure ordinary kriging	CHG_Kenya_Kodera	CenTrends_v1.zip	Dryad Digital Repository	10.5061/dryad.nk780	http://dx.doi.org/10.5061/dryad.nk780
CHG_Kenya	CenTrends quality control procedures	Climatologically assisted interpolation of seasonal anomalies	Calculating CenTrends seasonal anomalies	CenTrends interpolation procedure defining the variogram	CenTrends interpolation procedure ordinary kriging	CHG_Kenya_Kamae	CenTrends_v1.zip	Dryad Digital Repository	10.5061/dryad.nk780	http://dx.doi.org/10.5061/dryad.nk780
CHG_Kenya	CenTrends quality control procedures	Climatologically assisted interpolation of seasonal anomalies	Calculating CenTrends seasonal anomalies	CenTrends interpolation procedure defining the variogram	CenTrends interpolation procedure ordinary kriging	CHG_Kenya_Muhuru	CenTrends_v1.zip	Dryad Digital Repository	10.5061/dryad.nk780	http://dx.doi.org/10.5061/dryad.nk780
CHG_Kenya	CenTrends quality control procedures	Climatologically assisted interpolation of seasonal anomalies	Calculating CenTrends seasonal anomalies	CenTrends interpolation procedure defining the variogram	CenTrends interpolation procedure ordinary kriging	CHG_Kenya_Nyanza	CenTrends_v1.zip	Dryad Digital Repository	10.5061/dryad.nk780	http://dx.doi.org/10.5061/dryad.nk780
CHG_Kenya	CenTrends quality control procedures	Climatologically assisted interpolation of seasonal anomalies	Calculating CenTrends seasonal anomalies	CenTrends interpolation procedure defining the variogram	CenTrends interpolation procedure ordinary kriging	CHG_Kenya_Kimakia	CenTrends_v1.zip	Dryad Digital Repository	10.5061/dryad.nk780	http://dx.doi.org/10.5061/dryad.nk780
CHG_Kenya	CenTrends quality control procedures	Climatologically assisted interpolation of seasonal anomalies	Calculating CenTrends seasonal anomalies	CenTrends interpolation procedure defining the variogram	CenTrends interpolation procedure ordinary kriging	CHG_Kenya_Mbooni	CenTrends_v1.zip	Dryad Digital Repository	10.5061/dryad.nk780	http://dx.doi.org/10.5061/dryad.nk780
CHG_Kenya	CenTrends quality control procedures	Climatologically assisted interpolation of seasonal anomalies	Calculating CenTrends seasonal anomalies	CenTrends interpolation procedure defining the variogram	CenTrends interpolation procedure ordinary kriging	CHG_Kenya_Nyakegogi	CenTrends_v1.zip	Dryad Digital Repository	10.5061/dryad.nk780	http://dx.doi.org/10.5061/dryad.nk780
CHG_Kenya	CenTrends quality control procedures	Climatologically assisted interpolation of seasonal anomalies	Calculating CenTrends seasonal anomalies	CenTrends interpolation procedure defining the variogram	CenTrends interpolation procedure ordinary kriging	CHG_Kenya_Uplands	CenTrends_v1.zip	Dryad Digital Repository	10.5061/dryad.nk780	http://dx.doi.org/10.5061/dryad.nk780
CHG_Kenya	CenTrends quality control procedures	Climatologically assisted interpolation of seasonal anomalies	Calculating CenTrends seasonal anomalies	CenTrends interpolation procedure defining the variogram	CenTrends interpolation procedure ordinary kriging	CHG_Kenya_Kipini	CenTrends_v1.zip	Dryad Digital Repository	10.5061/dryad.nk780	http://dx.doi.org/10.5061/dryad.nk780
CHG_Kenya	CenTrends quality control procedures	Climatologically assisted interpolation of seasonal anomalies	Calculating CenTrends seasonal anomalies	CenTrends interpolation procedure defining the variogram	CenTrends interpolation procedure ordinary kriging	CHG_Kenya_Thika	CenTrends_v1.zip	Dryad Digital Repository	10.5061/dryad.nk780	http://dx.doi.org/10.5061/dryad.nk780
CHG_Kenya	CenTrends quality control procedures	Climatologically assisted interpolation of seasonal anomalies	Calculating CenTrends seasonal anomalies	CenTrends interpolation procedure defining the variogram	CenTrends interpolation procedure ordinary kriging	CHG_Kenya_Bura	CenTrends_v1.zip	Dryad Digital Repository	10.5061/dryad.nk780	http://dx.doi.org/10.5061/dryad.nk780
CHG_Kenya	CenTrends quality control procedures	Climatologically assisted interpolation of seasonal anomalies	Calculating CenTrends seasonal anomalies	CenTrends interpolation procedure defining the variogram	CenTrends interpolation procedure ordinary kriging	CHG_Kenya_Migori	CenTrends_v1.zip	Dryad Digital Repository	10.5061/dryad.nk780	http://dx.doi.org/10.5061/dryad.nk780
CHG_Kenya	CenTrends quality control procedures	Climatologically assisted interpolation of seasonal anomalies	Calculating CenTrends seasonal anomalies	CenTrends interpolation procedure defining the variogram	CenTrends interpolation procedure ordinary kriging	CHG_Kenya_Muguga	CenTrends_v1.zip	Dryad Digital Repository	10.5061/dryad.nk780	http://dx.doi.org/10.5061/dryad.nk780
CHG_Kenya	CenTrends quality control procedures	Climatologically assisted interpolation of seasonal anomalies	Calculating CenTrends seasonal anomalies	CenTrends interpolation procedure defining the variogram	CenTrends interpolation procedure ordinary kriging	CHG_Kenya_Kabete-Lab.	CenTrends_v1.zip	Dryad Digital Repository	10.5061/dryad.nk780	http://dx.doi.org/10.5061/dryad.nk780
CHG_Kenya	CenTrends quality control procedures	Climatologically assisted interpolation of seasonal anomalies	Calculating CenTrends seasonal anomalies	CenTrends interpolation procedure defining the variogram	CenTrends interpolation procedure ordinary kriging	CHG_Kenya_Kenyatta	CenTrends_v1.zip	Dryad Digital Repository	10.5061/dryad.nk780	http://dx.doi.org/10.5061/dryad.nk780
CHG_Kenya	CenTrends quality control procedures	Climatologically assisted interpolation of seasonal anomalies	Calculating CenTrends seasonal anomalies	CenTrends interpolation procedure defining the variogram	CenTrends interpolation procedure ordinary kriging	CHG_Kenya_Kitui	CenTrends_v1.zip	Dryad Digital Repository	10.5061/dryad.nk780	http://dx.doi.org/10.5061/dryad.nk780
CHG_Kenya	CenTrends quality control procedures	Climatologically assisted interpolation of seasonal anomalies	Calculating CenTrends seasonal anomalies	CenTrends interpolation procedure defining the variogram	CenTrends interpolation procedure ordinary kriging	CHG_Kenya_Nairobi	CenTrends_v1.zip	Dryad Digital Repository	10.5061/dryad.nk780	http://dx.doi.org/10.5061/dryad.nk780
CHG_Kenya	CenTrends quality control procedures	Climatologically assisted interpolation of seasonal anomalies	Calculating CenTrends seasonal anomalies	CenTrends interpolation procedure defining the variogram	CenTrends interpolation procedure ordinary kriging	CHG_Kenya_Nairobi-Kenyatta-Airport	CenTrends_v1.zip	Dryad Digital Repository	10.5061/dryad.nk780	http://dx.doi.org/10.5061/dryad.nk780
CHG_Kenya	CenTrends quality control procedures	Climatologically assisted interpolation of seasonal anomalies	Calculating CenTrends seasonal anomalies	CenTrends interpolation procedure defining the variogram	CenTrends interpolation procedure ordinary kriging	CHG_Kenya_Ngong	CenTrends_v1.zip	Dryad Digital Repository	10.5061/dryad.nk780	http://dx.doi.org/10.5061/dryad.nk780
CHG_Kenya	CenTrends quality control procedures	Climatologically assisted interpolation of seasonal anomalies	Calculating CenTrends seasonal anomalies	CenTrends interpolation procedure defining the variogram	CenTrends interpolation procedure ordinary kriging	CHG_Kenya_Iveti	CenTrends_v1.zip	Dryad Digital Repository	10.5061/dryad.nk780	http://dx.doi.org/10.5061/dryad.nk780
CHG_Kenya	CenTrends quality control procedures	Climatologically assisted interpolation of seasonal anomalies	Calculating CenTrends seasonal anomalies	CenTrends interpolation procedure defining the variogram	CenTrends interpolation procedure ordinary kriging	CHG_Kenya_Machakos	CenTrends_v1.zip	Dryad Digital Repository	10.5061/dryad.nk780	http://dx.doi.org/10.5061/dryad.nk780
CHG_Kenya	CenTrends quality control procedures	Climatologically assisted interpolation of seasonal anomalies	Calculating CenTrends seasonal anomalies	CenTrends interpolation procedure defining the variogram	CenTrends interpolation procedure ordinary kriging	CHG_Kenya_Galoloir	CenTrends_v1.zip	Dryad Digital Repository	10.5061/dryad.nk780	http://dx.doi.org/10.5061/dryad.nk780
CHG_Rwanda	CenTrends quality control procedures	Climatologically assisted interpolation of seasonal anomalies	Calculating CenTrends seasonal anomalies	CenTrends interpolation procedure defining the variogram	CenTrends interpolation procedure ordinary kriging	CHG_Rwanda_Rulind	CenTrends_v1.zip	Dryad Digital Repository	10.5061/dryad.nk780	http://dx.doi.org/10.5061/dryad.nk780
CHG_Rwanda	CenTrends quality control procedures	Climatologically assisted interpolation of seasonal anomalies	Calculating CenTrends seasonal anomalies	CenTrends interpolation procedure defining the variogram	CenTrends interpolation procedure ordinary kriging	CHG_Rwanda_Astrid	CenTrends_v1.zip	Dryad Digital Repository	10.5061/dryad.nk780	http://dx.doi.org/10.5061/dryad.nk780
CHG_Somalia	CenTrends quality control procedures	Climatologically assisted interpolation of seasonal anomalies	Calculating CenTrends seasonal anomalies	CenTrends interpolation procedure defining the variogram	CenTrends interpolation procedure ordinary kriging	CHG_Somalia_Qardo	CenTrends_v1.zip	Dryad Digital Repository	10.5061/dryad.nk780	http://dx.doi.org/10.5061/dryad.nk780
CHG_Somalia	CenTrends quality control procedures	Climatologically assisted interpolation of seasonal anomalies	Calculating CenTrends seasonal anomalies	CenTrends interpolation procedure defining the variogram	CenTrends interpolation procedure ordinary kriging	CHG_Somalia_El-Bur	CenTrends_v1.zip	Dryad Digital Repository	10.5061/dryad.nk780	http://dx.doi.org/10.5061/dryad.nk780
CHG_Uganda	CenTrends quality control procedures	Climatologically assisted interpolation of seasonal anomalies	Calculating CenTrends seasonal anomalies	CenTrends interpolation procedure defining the variogram	CenTrends interpolation procedure ordinary kriging	CHG_Uganda_Fort_Portal	CenTrends_v1.zip	Dryad Digital Repository	10.5061/dryad.nk780	http://dx.doi.org/10.5061/dryad.nk780
CHG_Uganda	CenTrends quality control procedures	Climatologically assisted interpolation of seasonal anomalies	Calculating CenTrends seasonal anomalies	CenTrends interpolation procedure defining the variogram	CenTrends interpolation procedure ordinary kriging	CHG_Uganda_Moyo	CenTrends_v1.zip	Dryad Digital Repository	10.5061/dryad.nk780	http://dx.doi.org/10.5061/dryad.nk780
CHG_Uganda	CenTrends quality control procedures	Climatologically assisted interpolation of seasonal anomalies	Calculating CenTrends seasonal anomalies	CenTrends interpolation procedure defining the variogram	CenTrends interpolation procedure ordinary kriging	CHG_Uganda_Masafu	CenTrends_v1.zip	Dryad Digital Repository	10.5061/dryad.nk780	http://dx.doi.org/10.5061/dryad.nk780
CHG_Uganda	CenTrends quality control procedures	Climatologically assisted interpolation of seasonal anomalies	Calculating CenTrends seasonal anomalies	CenTrends interpolation procedure defining the variogram	CenTrends interpolation procedure ordinary kriging	CHG_Uganda_Buginyanya	CenTrends_v1.zip	Dryad Digital Repository	10.5061/dryad.nk780	http://dx.doi.org/10.5061/dryad.nk780
CHG_Uganda	CenTrends quality control procedures	Climatologically assisted interpolation of seasonal anomalies	Calculating CenTrends seasonal anomalies	CenTrends interpolation procedure defining the variogram	CenTrends interpolation procedure ordinary kriging	CHG_Uganda_Matiri	CenTrends_v1.zip	Dryad Digital Repository	10.5061/dryad.nk780	http://dx.doi.org/10.5061/dryad.nk780
CHG_Uganda	CenTrends quality control procedures	Climatologically assisted interpolation of seasonal anomalies	Calculating CenTrends seasonal anomalies	CenTrends interpolation procedure defining the variogram	CenTrends interpolation procedure ordinary kriging	CHG_Uganda_Serere	CenTrends_v1.zip	Dryad Digital Repository	10.5061/dryad.nk780	http://dx.doi.org/10.5061/dryad.nk780
CHG_Uganda	CenTrends quality control procedures	Climatologically assisted interpolation of seasonal anomalies	Calculating CenTrends seasonal anomalies	CenTrends interpolation procedure defining the variogram	CenTrends interpolation procedure ordinary kriging	CHG_Uganda_Kitgum	CenTrends_v1.zip	Dryad Digital Repository	10.5061/dryad.nk780	http://dx.doi.org/10.5061/dryad.nk780
CHG_Uganda	CenTrends quality control procedures	Climatologically assisted interpolation of seasonal anomalies	Calculating CenTrends seasonal anomalies	CenTrends interpolation procedure defining the variogram	CenTrends interpolation procedure ordinary kriging	CHG_Uganda_Magyo	CenTrends_v1.zip	Dryad Digital Repository	10.5061/dryad.nk780	http://dx.doi.org/10.5061/dryad.nk780
CHG_Uganda	CenTrends quality control procedures	Climatologically assisted interpolation of seasonal anomalies	Calculating CenTrends seasonal anomalies	CenTrends interpolation procedure defining the variogram	CenTrends interpolation procedure ordinary kriging	CHG_Uganda_Wobulenzi	CenTrends_v1.zip	Dryad Digital Repository	10.5061/dryad.nk780	http://dx.doi.org/10.5061/dryad.nk780
CHG_Uganda	CenTrends quality control procedures	Climatologically assisted interpolation of seasonal anomalies	Calculating CenTrends seasonal anomalies	CenTrends interpolation procedure defining the variogram	CenTrends interpolation procedure ordinary kriging	CHG_Uganda_Butiaba	CenTrends_v1.zip	Dryad Digital Repository	10.5061/dryad.nk780	http://dx.doi.org/10.5061/dryad.nk780
CHG_Uganda	CenTrends quality control procedures	Climatologically assisted interpolation of seasonal anomalies	Calculating CenTrends seasonal anomalies	CenTrends interpolation procedure defining the variogram	CenTrends interpolation procedure ordinary kriging	CHG_Uganda_Ngora	CenTrends_v1.zip	Dryad Digital Repository	10.5061/dryad.nk780	http://dx.doi.org/10.5061/dryad.nk780
CHG_Uganda	CenTrends quality control procedures	Climatologically assisted interpolation of seasonal anomalies	Calculating CenTrends seasonal anomalies	CenTrends interpolation procedure defining the variogram	CenTrends interpolation procedure ordinary kriging	CHG_Uganda_Bulindi	CenTrends_v1.zip	Dryad Digital Repository	10.5061/dryad.nk780	http://dx.doi.org/10.5061/dryad.nk780
CHG_Uganda	CenTrends quality control procedures	Climatologically assisted interpolation of seasonal anomalies	Calculating CenTrends seasonal anomalies	CenTrends interpolation procedure defining the variogram	CenTrends interpolation procedure ordinary kriging	CHG_Uganda_Namwiwa	CenTrends_v1.zip	Dryad Digital Repository	10.5061/dryad.nk780	http://dx.doi.org/10.5061/dryad.nk780
CHG_Uganda	CenTrends quality control procedures	Climatologically assisted interpolation of seasonal anomalies	Calculating CenTrends seasonal anomalies	CenTrends interpolation procedure defining the variogram	CenTrends interpolation procedure ordinary kriging	CHG_Uganda_Kakoge	CenTrends_v1.zip	Dryad Digital Repository	10.5061/dryad.nk780	http://dx.doi.org/10.5061/dryad.nk780
CHG_Uganda	CenTrends quality control procedures	Climatologically assisted interpolation of seasonal anomalies	Calculating CenTrends seasonal anomalies	CenTrends interpolation procedure defining the variogram	CenTrends interpolation procedure ordinary kriging	CHG_Uganda_Namulonge	CenTrends_v1.zip	Dryad Digital Repository	10.5061/dryad.nk780	http://dx.doi.org/10.5061/dryad.nk780
CHG_Uganda	CenTrends quality control procedures	Climatologically assisted interpolation of seasonal anomalies	Calculating CenTrends seasonal anomalies	CenTrends interpolation procedure defining the variogram	CenTrends interpolation procedure ordinary kriging	CHG_Uganda_Mukono	CenTrends_v1.zip	Dryad Digital Repository	10.5061/dryad.nk780	http://dx.doi.org/10.5061/dryad.nk780
CHG_Uganda	CenTrends quality control procedures	Climatologically assisted interpolation of seasonal anomalies	Calculating CenTrends seasonal anomalies	CenTrends interpolation procedure defining the variogram	CenTrends interpolation procedure ordinary kriging	CHG_Uganda_Busheny	CenTrends_v1.zip	Dryad Digital Repository	10.5061/dryad.nk780	http://dx.doi.org/10.5061/dryad.nk780
CHG_Uganda	CenTrends quality control procedures	Climatologically assisted interpolation of seasonal anomalies	Calculating CenTrends seasonal anomalies	CenTrends interpolation procedure defining the variogram	CenTrends interpolation procedure ordinary kriging	CHG_Uganda_Masaka	CenTrends_v1.zip	Dryad Digital Repository	10.5061/dryad.nk780	http://dx.doi.org/10.5061/dryad.nk780
CHG_Uganda	CenTrends quality control procedures	Climatologically assisted interpolation of seasonal anomalies	Calculating CenTrends seasonal anomalies	CenTrends interpolation procedure defining the variogram	CenTrends interpolation procedure ordinary kriging	CHG_Uganda_Bundibugyo	CenTrends_v1.zip	Dryad Digital Repository	10.5061/dryad.nk780	http://dx.doi.org/10.5061/dryad.nk780
CHG_Uganda	CenTrends quality control procedures	Climatologically assisted interpolation of seasonal anomalies	Calculating CenTrends seasonal anomalies	CenTrends interpolation procedure defining the variogram	CenTrends interpolation procedure ordinary kriging	CHG_Uganda_Kitwe	CenTrends_v1.zip	Dryad Digital Repository	10.5061/dryad.nk780	http://dx.doi.org/10.5061/dryad.nk780
CHG_Uganda	CenTrends quality control procedures	Climatologically assisted interpolation of seasonal anomalies	Calculating CenTrends seasonal anomalies	CenTrends interpolation procedure defining the variogram	CenTrends interpolation procedure ordinary kriging	CHG_Uganda_Kalangala	CenTrends_v1.zip	Dryad Digital Repository	10.5061/dryad.nk780	http://dx.doi.org/10.5061/dryad.nk780
CHG_Ethiopia	CenTrends quality control procedures	Climatologically assisted interpolation of seasonal anomalies	Calculating CenTrends seasonal anomalies	CenTrends interpolation procedure defining the variogram	CenTrends interpolation procedure ordinary kriging	CHG_Ethiopia_Ate	CenTrends_v1.zip	Dryad Digital Repository	10.5061/dryad.nk780	http://dx.doi.org/10.5061/dryad.nk780
CHG_Ethiopia	CenTrends quality control procedures	Climatologically assisted interpolation of seasonal anomalies	Calculating CenTrends seasonal anomalies	CenTrends interpolation procedure defining the variogram	CenTrends interpolation procedure ordinary kriging	CHG_Ethiopia_Fincha A Dam	CenTrends_v1.zip	Dryad Digital Repository	10.5061/dryad.nk780	http://dx.doi.org/10.5061/dryad.nk780
CHG_Ethiopia	CenTrends quality control procedures	Climatologically assisted interpolation of seasonal anomalies	Calculating CenTrends seasonal anomalies	CenTrends interpolation procedure defining the variogram	CenTrends interpolation procedure ordinary kriging	CHG_Ethiopia_Etang	CenTrends_v1.zip	Dryad Digital Repository	10.5061/dryad.nk780	http://dx.doi.org/10.5061/dryad.nk780
CHG_Somalia	CenTrends quality control procedures	Climatologically assisted interpolation of seasonal anomalies	Calculating CenTrends seasonal anomalies	CenTrends interpolation procedure defining the variogram	CenTrends interpolation procedure ordinary kriging	CHG_Somalia_Hoddur	CenTrends_v1.zip	Dryad Digital Repository	10.5061/dryad.nk780	http://dx.doi.org/10.5061/dryad.nk780
CHG_Ethiopia	CenTrends quality control procedures	Climatologically assisted interpolation of seasonal anomalies	Calculating CenTrends seasonal anomalies	CenTrends interpolation procedure defining the variogram	CenTrends interpolation procedure ordinary kriging	CHG_Ethiopia_Edaga Hamus	CenTrends_v1.zip	Dryad Digital Repository	10.5061/dryad.nk780	http://dx.doi.org/10.5061/dryad.nk780
CHG_Ethiopia	CenTrends quality control procedures	Climatologically assisted interpolation of seasonal anomalies	Calculating CenTrends seasonal anomalies	CenTrends interpolation procedure defining the variogram	CenTrends interpolation procedure ordinary kriging	CHG_Ethiopia_Shambo	CenTrends_v1.zip	Dryad Digital Repository	10.5061/dryad.nk780	http://dx.doi.org/10.5061/dryad.nk780
CHG_Ethiopia	CenTrends quality control procedures	Climatologically assisted interpolation of seasonal anomalies	Calculating CenTrends seasonal anomalies	CenTrends interpolation procedure defining the variogram	CenTrends interpolation procedure ordinary kriging	CHG_Ethiopia_Ebnat	CenTrends_v1.zip	Dryad Digital Repository	10.5061/dryad.nk780	http://dx.doi.org/10.5061/dryad.nk780
CHG_Somalia	CenTrends quality control procedures	Climatologically assisted interpolation of seasonal anomalies	Calculating CenTrends seasonal anomalies	CenTrends interpolation procedure defining the variogram	CenTrends interpolation procedure ordinary kriging	CHG_Somalia_Genale	CenTrends_v1.zip	Dryad Digital Repository	10.5061/dryad.nk780	http://dx.doi.org/10.5061/dryad.nk780
CHG_Eritrea	CenTrends quality control procedures	Climatologically assisted interpolation of seasonal anomalies	Calculating CenTrends seasonal anomalies	CenTrends interpolation procedure defining the variogram	CenTrends interpolation procedure ordinary kriging	CHG_Eritrea_Ghinda	CenTrends_v1.zip	Dryad Digital Repository	10.5061/dryad.nk780	http://dx.doi.org/10.5061/dryad.nk780
CHG_Eritrea	CenTrends quality control procedures	Climatologically assisted interpolation of seasonal anomalies	Calculating CenTrends seasonal anomalies	CenTrends interpolation procedure defining the variogram	CenTrends interpolation procedure ordinary kriging	CHG_Eritrea_Keren	CenTrends_v1.zip	Dryad Digital Repository	10.5061/dryad.nk780	http://dx.doi.org/10.5061/dryad.nk780
CHG_Ethiopia	CenTrends quality control procedures	Climatologically assisted interpolation of seasonal anomalies	Calculating CenTrends seasonal anomalies	CenTrends interpolation procedure defining the variogram	CenTrends interpolation procedure ordinary kriging	CHG_Ethiopia_Gursum	CenTrends_v1.zip	Dryad Digital Repository	10.5061/dryad.nk780	http://dx.doi.org/10.5061/dryad.nk780
CHG_Somalia	CenTrends quality control procedures	Climatologically assisted interpolation of seasonal anomalies	Calculating CenTrends seasonal anomalies	CenTrends interpolation procedure defining the variogram	CenTrends interpolation procedure ordinary kriging	CHG_Somalia_Jilib	CenTrends_v1.zip	Dryad Digital Repository	10.5061/dryad.nk780	http://dx.doi.org/10.5061/dryad.nk780
CHG_Somalia	CenTrends quality control procedures	Climatologically assisted interpolation of seasonal anomalies	Calculating CenTrends seasonal anomalies	CenTrends interpolation procedure defining the variogram	CenTrends interpolation procedure ordinary kriging	CHG_Somalia_Brava	CenTrends_v1.zip	Dryad Digital Repository	10.5061/dryad.nk780	http://dx.doi.org/10.5061/dryad.nk780
CHG_Somalia	CenTrends quality control procedures	Climatologically assisted interpolation of seasonal anomalies	Calculating CenTrends seasonal anomalies	CenTrends interpolation procedure defining the variogram	CenTrends interpolation procedure ordinary kriging	CHG_Somalia_Afmadu	CenTrends_v1.zip	Dryad Digital Repository	10.5061/dryad.nk780	http://dx.doi.org/10.5061/dryad.nk780
CHG_Ethiopia	CenTrends quality control procedures	Climatologically assisted interpolation of seasonal anomalies	Calculating CenTrends seasonal anomalies	CenTrends interpolation procedure defining the variogram	CenTrends interpolation procedure ordinary kriging	CHG_Ethiopia_Harar	CenTrends_v1.zip	Dryad Digital Repository	10.5061/dryad.nk780	http://dx.doi.org/10.5061/dryad.nk780
CHG_Ethiopia	CenTrends quality control procedures	Climatologically assisted interpolation of seasonal anomalies	Calculating CenTrends seasonal anomalies	CenTrends interpolation procedure defining the variogram	CenTrends interpolation procedure ordinary kriging	CHG_Ethiopia_Babile	CenTrends_v1.zip	Dryad Digital Repository	10.5061/dryad.nk780	http://dx.doi.org/10.5061/dryad.nk780
CHG_Ethiopia	CenTrends quality control procedures	Climatologically assisted interpolation of seasonal anomalies	Calculating CenTrends seasonal anomalies	CenTrends interpolation procedure defining the variogram	CenTrends interpolation procedure ordinary kriging	CHG_Ethiopia_Chagni	CenTrends_v1.zip	Dryad Digital Repository	10.5061/dryad.nk780	http://dx.doi.org/10.5061/dryad.nk780
CHG_Ethiopia	CenTrends quality control procedures	Climatologically assisted interpolation of seasonal anomalies	Calculating CenTrends seasonal anomalies	CenTrends interpolation procedure defining the variogram	CenTrends interpolation procedure ordinary kriging	CHG_Ethiopia_Assaita	CenTrends_v1.zip	Dryad Digital Repository	10.5061/dryad.nk780	http://dx.doi.org/10.5061/dryad.nk780
CHG_Ethiopia	CenTrends quality control procedures	Climatologically assisted interpolation of seasonal anomalies	Calculating CenTrends seasonal anomalies	CenTrends interpolation procedure defining the variogram	CenTrends interpolation procedure ordinary kriging	CHG_Ethiopia_Shashemene	CenTrends_v1.zip	Dryad Digital Repository	10.5061/dryad.nk780	http://dx.doi.org/10.5061/dryad.nk780
CHG_Ethiopia	CenTrends quality control procedures	Climatologically assisted interpolation of seasonal anomalies	Calculating CenTrends seasonal anomalies	CenTrends interpolation procedure defining the variogram	CenTrends interpolation procedure ordinary kriging	CHG_Ethiopia_Seru	CenTrends_v1.zip	Dryad Digital Repository	10.5061/dryad.nk780	http://dx.doi.org/10.5061/dryad.nk780
CHG_Ethiopia	CenTrends quality control procedures	Climatologically assisted interpolation of seasonal anomalies	Calculating CenTrends seasonal anomalies	CenTrends interpolation procedure defining the variogram	CenTrends interpolation procedure ordinary kriging	CHG_Ethiopia_Dangla	CenTrends_v1.zip	Dryad Digital Repository	10.5061/dryad.nk780	http://dx.doi.org/10.5061/dryad.nk780
CHG_Ethiopia	CenTrends quality control procedures	Climatologically assisted interpolation of seasonal anomalies	Calculating CenTrends seasonal anomalies	CenTrends interpolation procedure defining the variogram	CenTrends interpolation procedure ordinary kriging	CHG_Ethiopia_Maji	CenTrends_v1.zip	Dryad Digital Repository	10.5061/dryad.nk780	http://dx.doi.org/10.5061/dryad.nk780
CHG_Ethiopia	CenTrends quality control procedures	Climatologically assisted interpolation of seasonal anomalies	Calculating CenTrends seasonal anomalies	CenTrends interpolation procedure defining the variogram	CenTrends interpolation procedure ordinary kriging	CHG_Ethiopia_Wonji Sugar	CenTrends_v1.zip	Dryad Digital Repository	10.5061/dryad.nk780	http://dx.doi.org/10.5061/dryad.nk780
CHG_Ethiopia	CenTrends quality control procedures	Climatologically assisted interpolation of seasonal anomalies	Calculating CenTrends seasonal anomalies	CenTrends interpolation procedure defining the variogram	CenTrends interpolation procedure ordinary kriging	CHG_Ethiopia_Nekemte	CenTrends_v1.zip	Dryad Digital Repository	10.5061/dryad.nk780	http://dx.doi.org/10.5061/dryad.nk780
CHG_Ethiopia	CenTrends quality control procedures	Climatologically assisted interpolation of seasonal anomalies	Calculating CenTrends seasonal anomalies	CenTrends interpolation procedure defining the variogram	CenTrends interpolation procedure ordinary kriging	CHG_Ethiopia_Shebe	CenTrends_v1.zip	Dryad Digital Repository	10.5061/dryad.nk780	http://dx.doi.org/10.5061/dryad.nk780
CHG_Ethiopia	CenTrends quality control procedures	Climatologically assisted interpolation of seasonal anomalies	Calculating CenTrends seasonal anomalies	CenTrends interpolation procedure defining the variogram	CenTrends interpolation procedure ordinary kriging	CHG_Ethiopia_Agaro	CenTrends_v1.zip	Dryad Digital Repository	10.5061/dryad.nk780	http://dx.doi.org/10.5061/dryad.nk780
CHG_Ethiopia	CenTrends quality control procedures	Climatologically assisted interpolation of seasonal anomalies	Calculating CenTrends seasonal anomalies	CenTrends interpolation procedure defining the variogram	CenTrends interpolation procedure ordinary kriging	CHG_Ethiopia_Saiyo	CenTrends_v1.zip	Dryad Digital Repository	10.5061/dryad.nk780	http://dx.doi.org/10.5061/dryad.nk780
CHG_Ethiopia	CenTrends quality control procedures	Climatologically assisted interpolation of seasonal anomalies	Calculating CenTrends seasonal anomalies	CenTrends interpolation procedure defining the variogram	CenTrends interpolation procedure ordinary kriging	CHG_Ethiopia_Dodola	CenTrends_v1.zip	Dryad Digital Repository	10.5061/dryad.nk780	http://dx.doi.org/10.5061/dryad.nk780
CHG_Ethiopia	CenTrends quality control procedures	Climatologically assisted interpolation of seasonal anomalies	Calculating CenTrends seasonal anomalies	CenTrends interpolation procedure defining the variogram	CenTrends interpolation procedure ordinary kriging	CHG_Ethiopia_Delo Serbo	CenTrends_v1.zip	Dryad Digital Repository	10.5061/dryad.nk780	http://dx.doi.org/10.5061/dryad.nk780
CHG_Ethiopia	CenTrends quality control procedures	Climatologically assisted interpolation of seasonal anomalies	Calculating CenTrends seasonal anomalies	CenTrends interpolation procedure defining the variogram	CenTrends interpolation procedure ordinary kriging	CHG_Ethiopia_Geresse	CenTrends_v1.zip	Dryad Digital Repository	10.5061/dryad.nk780	http://dx.doi.org/10.5061/dryad.nk780
CHG_Ethiopia	CenTrends quality control procedures	Climatologically assisted interpolation of seasonal anomalies	Calculating CenTrends seasonal anomalies	CenTrends interpolation procedure defining the variogram	CenTrends interpolation procedure ordinary kriging	CHG_Ethiopia_Hagere Mariam	CenTrends_v1.zip	Dryad Digital Repository	10.5061/dryad.nk780	http://dx.doi.org/10.5061/dryad.nk780
CHG_Ethiopia	CenTrends quality control procedures	Climatologically assisted interpolation of seasonal anomalies	Calculating CenTrends seasonal anomalies	CenTrends interpolation procedure defining the variogram	CenTrends interpolation procedure ordinary kriging	CHG_Ethiopia_Konso	CenTrends_v1.zip	Dryad Digital Repository	10.5061/dryad.nk780	http://dx.doi.org/10.5061/dryad.nk780
CHG_Kenya	CenTrends quality control procedures	Climatologically assisted interpolation of seasonal anomalies	Calculating CenTrends seasonal anomalies	CenTrends interpolation procedure defining the variogram	CenTrends interpolation procedure ordinary kriging	CHG_Kenya_Kagumo College_Nyer	CenTrends_v1.zip	Dryad Digital Repository	10.5061/dryad.nk780	http://dx.doi.org/10.5061/dryad.nk780
CHG_Ethiopia	CenTrends quality control procedures	Climatologically assisted interpolation of seasonal anomalies	Calculating CenTrends seasonal anomalies	CenTrends interpolation procedure defining the variogram	CenTrends interpolation procedure ordinary kriging	CHG_Ethiopia_Gidole	CenTrends_v1.zip	Dryad Digital Repository	10.5061/dryad.nk780	http://dx.doi.org/10.5061/dryad.nk780
CHG_Ethiopia	CenTrends quality control procedures	Climatologically assisted interpolation of seasonal anomalies	Calculating CenTrends seasonal anomalies	CenTrends interpolation procedure defining the variogram	CenTrends interpolation procedure ordinary kriging	CHG_Ethiopia_Neghelli	CenTrends_v1.zip	Dryad Digital Repository	10.5061/dryad.nk780	http://dx.doi.org/10.5061/dryad.nk780
CHG_Uganda	CenTrends quality control procedures	Climatologically assisted interpolation of seasonal anomalies	Calculating CenTrends seasonal anomalies	CenTrends interpolation procedure defining the variogram	CenTrends interpolation procedure ordinary kriging	CHG_Uganda_Kitgum V.T.C	CenTrends_v1.zip	Dryad Digital Repository	10.5061/dryad.nk780	http://dx.doi.org/10.5061/dryad.nk780
CHG_Uganda	CenTrends quality control procedures	Climatologically assisted interpolation of seasonal anomalies	Calculating CenTrends seasonal anomalies	CenTrends interpolation procedure defining the variogram	CenTrends interpolation procedure ordinary kriging	CHG_Uganda_Katakwi	CenTrends_v1.zip	Dryad Digital Repository	10.5061/dryad.nk780	http://dx.doi.org/10.5061/dryad.nk780
CHG_Kenya	CenTrends quality control procedures	Climatologically assisted interpolation of seasonal anomalies	Calculating CenTrends seasonal anomalies	CenTrends interpolation procedure defining the variogram	CenTrends interpolation procedure ordinary kriging	CHG_Kenya_Nanyuki Met. Stn.	CenTrends_v1.zip	Dryad Digital Repository	10.5061/dryad.nk780	http://dx.doi.org/10.5061/dryad.nk780
CHG_Kenya	CenTrends quality control procedures	Climatologically assisted interpolation of seasonal anomalies	Calculating CenTrends seasonal anomalies	CenTrends interpolation procedure defining the variogram	CenTrends interpolation procedure ordinary kriging	CHG_Kenya_Gatare Fst. Stn.	CenTrends_v1.zip	Dryad Digital Repository	10.5061/dryad.nk780	http://dx.doi.org/10.5061/dryad.nk780
CHG_Kenya	CenTrends quality control procedures	Climatologically assisted interpolation of seasonal anomalies	Calculating CenTrends seasonal anomalies	CenTrends interpolation procedure defining the variogram	CenTrends interpolation procedure ordinary kriging	CHG_Kenya_Kodera Forest Stn.	CenTrends_v1.zip	Dryad Digital Repository	10.5061/dryad.nk780	http://dx.doi.org/10.5061/dryad.nk780
CHG_Kenya	CenTrends quality control procedures	Climatologically assisted interpolation of seasonal anomalies	Calculating CenTrends seasonal anomalies	CenTrends interpolation procedure defining the variogram	CenTrends interpolation procedure ordinary kriging	CHG_Kenya_Kericho D.Office	CenTrends_v1.zip	Dryad Digital Repository	10.5061/dryad.nk780	http://dx.doi.org/10.5061/dryad.nk780
CHG_Kenya	CenTrends quality control procedures	Climatologically assisted interpolation of seasonal anomalies	Calculating CenTrends seasonal anomalies	CenTrends interpolation procedure defining the variogram	CenTrends interpolation procedure ordinary kriging	CHG_Kenya_Karatina Agric. Off.	CenTrends_v1.zip	Dryad Digital Repository	10.5061/dryad.nk780	http://dx.doi.org/10.5061/dryad.nk780
CHG_Kenya	CenTrends quality control procedures	Climatologically assisted interpolation of seasonal anomalies	Calculating CenTrends seasonal anomalies	CenTrends interpolation procedure defining the variogram	CenTrends interpolation procedure ordinary kriging	CHG_Kenya_Lambwe Forest Stn.	CenTrends_v1.zip	Dryad Digital Repository	10.5061/dryad.nk780	http://dx.doi.org/10.5061/dryad.nk780
CHG_Kenya	CenTrends quality control procedures	Climatologically assisted interpolation of seasonal anomalies	Calculating CenTrends seasonal anomalies	CenTrends interpolation procedure defining the variogram	CenTrends interpolation procedure ordinary kriging	CHG_Kenya_Bahati Fst. Stn.	CenTrends_v1.zip	Dryad Digital Repository	10.5061/dryad.nk780	http://dx.doi.org/10.5061/dryad.nk780
CHG_Kenya	CenTrends quality control procedures	Climatologically assisted interpolation of seasonal anomalies	Calculating CenTrends seasonal anomalies	CenTrends interpolation procedure defining the variogram	CenTrends interpolation procedure ordinary kriging	CHG_Kenya_Kerugoya Water Dev.	CenTrends_v1.zip	Dryad Digital Repository	10.5061/dryad.nk780	http://dx.doi.org/10.5061/dryad.nk780
CHG_Kenya	CenTrends quality control procedures	Climatologically assisted interpolation of seasonal anomalies	Calculating CenTrends seasonal anomalies	CenTrends interpolation procedure defining the variogram	CenTrends interpolation procedure ordinary kriging	CHG_Kenya_Muhuru Trading Cen.	CenTrends_v1.zip	Dryad Digital Repository	10.5061/dryad.nk780	http://dx.doi.org/10.5061/dryad.nk780
CHG_Kenya	CenTrends quality control procedures	Climatologically assisted interpolation of seasonal anomalies	Calculating CenTrends seasonal anomalies	CenTrends interpolation procedure defining the variogram	CenTrends interpolation procedure ordinary kriging	CHG_Kenya_Kakamega Dc	CenTrends_v1.zip	Dryad Digital Repository	10.5061/dryad.nk780	http://dx.doi.org/10.5061/dryad.nk780
CHG_Tanzania	CenTrends quality control procedures	Climatologically assisted interpolation of seasonal anomalies	Calculating CenTrends seasonal anomalies	CenTrends interpolation procedure defining the variogram	CenTrends interpolation procedure ordinary kriging	CHG_Tanzania_Nyabuyonza	CenTrends_v1.zip	Dryad Digital Repository	10.5061/dryad.nk780	http://dx.doi.org/10.5061/dryad.nk780
CHG_Tanzania	CenTrends quality control procedures	Climatologically assisted interpolation of seasonal anomalies	Calculating CenTrends seasonal anomalies	CenTrends interpolation procedure defining the variogram	CenTrends interpolation procedure ordinary kriging	CHG_Tanzania_Ngorongoro. D.O.	CenTrends_v1.zip	Dryad Digital Repository	10.5061/dryad.nk780	http://dx.doi.org/10.5061/dryad.nk780
CHG_Tanzania	CenTrends quality control procedures	Climatologically assisted interpolation of seasonal anomalies	Calculating CenTrends seasonal anomalies	CenTrends interpolation procedure defining the variogram	CenTrends interpolation procedure ordinary kriging	CHG_Tanzania_Kahama. District Off	CenTrends_v1.zip	Dryad Digital Repository	10.5061/dryad.nk780	http://dx.doi.org/10.5061/dryad.nk780
CHG_Tanzania	CenTrends quality control procedures	Climatologically assisted interpolation of seasonal anomalies	Calculating CenTrends seasonal anomalies	CenTrends interpolation procedure defining the variogram	CenTrends interpolation procedure ordinary kriging	CHG_Tanzania_Nzega. District Off.	CenTrends_v1.zip	Dryad Digital Repository	10.5061/dryad.nk780	http://dx.doi.org/10.5061/dryad.nk780
CHG_Tanzania	CenTrends quality control procedures	Climatologically assisted interpolation of seasonal anomalies	Calculating CenTrends seasonal anomalies	CenTrends interpolation procedure defining the variogram	CenTrends interpolation procedure ordinary kriging	CHG_Tanzania_Manyoni. D.O.	CenTrends_v1.zip	Dryad Digital Repository	10.5061/dryad.nk780	http://dx.doi.org/10.5061/dryad.nk780
CHG_Tanzania	CenTrends quality control procedures	Climatologically assisted interpolation of seasonal anomalies	Calculating CenTrends seasonal anomalies	CenTrends interpolation procedure defining the variogram	CenTrends interpolation procedure ordinary kriging	CHG_Tanzania_Singida. D.O.	CenTrends_v1.zip	Dryad Digital Repository	10.5061/dryad.nk780	http://dx.doi.org/10.5061/dryad.nk780
CHG_Tanzania	CenTrends quality control procedures	Climatologically assisted interpolation of seasonal anomalies	Calculating CenTrends seasonal anomalies	CenTrends interpolation procedure defining the variogram	CenTrends interpolation procedure ordinary kriging	CHG_Tanzania_Shanwa	CenTrends_v1.zip	Dryad Digital Repository	10.5061/dryad.nk780	http://dx.doi.org/10.5061/dryad.nk780
CHG_Tanzania	CenTrends quality control procedures	Climatologically assisted interpolation of seasonal anomalies	Calculating CenTrends seasonal anomalies	CenTrends interpolation procedure defining the variogram	CenTrends interpolation procedure ordinary kriging	CHG_Tanzania_Runazi	CenTrends_v1.zip	Dryad Digital Repository	10.5061/dryad.nk780	http://dx.doi.org/10.5061/dryad.nk780
CHG_Tanzania	CenTrends quality control procedures	Climatologically assisted interpolation of seasonal anomalies	Calculating CenTrends seasonal anomalies	CenTrends interpolation procedure defining the variogram	CenTrends interpolation procedure ordinary kriging	CHG_Tanzania_Chala Mission	CenTrends_v1.zip	Dryad Digital Repository	10.5061/dryad.nk780	http://dx.doi.org/10.5061/dryad.nk780
CHG_Tanzania	CenTrends quality control procedures	Climatologically assisted interpolation of seasonal anomalies	Calculating CenTrends seasonal anomalies	CenTrends interpolation procedure defining the variogram	CenTrends interpolation procedure ordinary kriging	CHG_Tanzania_Kibaya	CenTrends_v1.zip	Dryad Digital Repository	10.5061/dryad.nk780	http://dx.doi.org/10.5061/dryad.nk780
CHG_Kenya	CenTrends quality control procedures	Climatologically assisted interpolation of seasonal anomalies	Calculating CenTrends seasonal anomalies	CenTrends interpolation procedure defining the variogram	CenTrends interpolation procedure ordinary kriging	CHG_Kenya_Prov. Agric. Trainin	CenTrends_v1.zip	Dryad Digital Repository	10.5061/dryad.nk780	http://dx.doi.org/10.5061/dryad.nk780
CHG_Tanzania	CenTrends quality control procedures	Climatologically assisted interpolation of seasonal anomalies	Calculating CenTrends seasonal anomalies	CenTrends interpolation procedure defining the variogram	CenTrends interpolation procedure ordinary kriging	CHG_Tanzania_Kagondo Mission	CenTrends_v1.zip	Dryad Digital Repository	10.5061/dryad.nk780	http://dx.doi.org/10.5061/dryad.nk780
CHG_Tanzania	CenTrends quality control procedures	Climatologically assisted interpolation of seasonal anomalies	Calculating CenTrends seasonal anomalies	CenTrends interpolation procedure defining the variogram	CenTrends interpolation procedure ordinary kriging	CHG_Tanzania_Lubaga	CenTrends_v1.zip	Dryad Digital Repository	10.5061/dryad.nk780	http://dx.doi.org/10.5061/dryad.nk780
CHG_Kenya	CenTrends quality control procedures	Climatologically assisted interpolation of seasonal anomalies	Calculating CenTrends seasonal anomalies	CenTrends interpolation procedure defining the variogram	CenTrends interpolation procedure ordinary kriging	CHG_Kenya_Githunguri Agric.Stn	CenTrends_v1.zip	Dryad Digital Repository	10.5061/dryad.nk780	http://dx.doi.org/10.5061/dryad.nk780
CHG_Kenya	CenTrends quality control procedures	Climatologically assisted interpolation of seasonal anomalies	Calculating CenTrends seasonal anomalies	CenTrends interpolation procedure defining the variogram	CenTrends interpolation procedure ordinary kriging	CHG_Kenya_Kajiado D.Office	CenTrends_v1.zip	Dryad Digital Repository	10.5061/dryad.nk780	http://dx.doi.org/10.5061/dryad.nk780
CHG_Tanzania	CenTrends quality control procedures	Climatologically assisted interpolation of seasonal anomalies	Calculating CenTrends seasonal anomalies	CenTrends interpolation procedure defining the variogram	CenTrends interpolation procedure ordinary kriging	CHG_Tanzania_Ngudu	CenTrends_v1.zip	Dryad Digital Repository	10.5061/dryad.nk780	http://dx.doi.org/10.5061/dryad.nk780
CHG_Tanzania	CenTrends quality control procedures	Climatologically assisted interpolation of seasonal anomalies	Calculating CenTrends seasonal anomalies	CenTrends interpolation procedure defining the variogram	CenTrends interpolation procedure ordinary kriging	CHG_Tanzania_Same Met.	CenTrends_v1.zip	Dryad Digital Repository	10.5061/dryad.nk780	http://dx.doi.org/10.5061/dryad.nk780
CHG_Tanzania	CenTrends quality control procedures	Climatologically assisted interpolation of seasonal anomalies	Calculating CenTrends seasonal anomalies	CenTrends interpolation procedure defining the variogram	CenTrends interpolation procedure ordinary kriging	CHG_Tanzania_Kilimatinde Mission	CenTrends_v1.zip	Dryad Digital Repository	10.5061/dryad.nk780	http://dx.doi.org/10.5061/dryad.nk780
CHG_Tanzania	CenTrends quality control procedures	Climatologically assisted interpolation of seasonal anomalies	Calculating CenTrends seasonal anomalies	CenTrends interpolation procedure defining the variogram	CenTrends interpolation procedure ordinary kriging	CHG_Tanzania_Buseresere	CenTrends_v1.zip	Dryad Digital Repository	10.5061/dryad.nk780	http://dx.doi.org/10.5061/dryad.nk780
CHG_Tanzania	CenTrends quality control procedures	Climatologically assisted interpolation of seasonal anomalies	Calculating CenTrends seasonal anomalies	CenTrends interpolation procedure defining the variogram	CenTrends interpolation procedure ordinary kriging	CHG_Tanzania_Ushirombo Mission	CenTrends_v1.zip	Dryad Digital Repository	10.5061/dryad.nk780	http://dx.doi.org/10.5061/dryad.nk780
CHG_Tanzania	CenTrends quality control procedures	Climatologically assisted interpolation of seasonal anomalies	Calculating CenTrends seasonal anomalies	CenTrends interpolation procedure defining the variogram	CenTrends interpolation procedure ordinary kriging	CHG_Tanzania_Mwadui	CenTrends_v1.zip	Dryad Digital Repository	10.5061/dryad.nk780	http://dx.doi.org/10.5061/dryad.nk780
CHG_Tanzania	CenTrends quality control procedures	Climatologically assisted interpolation of seasonal anomalies	Calculating CenTrends seasonal anomalies	CenTrends interpolation procedure defining the variogram	CenTrends interpolation procedure ordinary kriging	CHG_Tanzania_Haubi Mission	CenTrends_v1.zip	Dryad Digital Repository	10.5061/dryad.nk780	http://dx.doi.org/10.5061/dryad.nk780
CHG_Tanzania	CenTrends quality control procedures	Climatologically assisted interpolation of seasonal anomalies	Calculating CenTrends seasonal anomalies	CenTrends interpolation procedure defining the variogram	CenTrends interpolation procedure ordinary kriging	CHG_Tanzania_Olduvai Camp	CenTrends_v1.zip	Dryad Digital Repository	10.5061/dryad.nk780	http://dx.doi.org/10.5061/dryad.nk780
CHG_Tanzania	CenTrends quality control procedures	Climatologically assisted interpolation of seasonal anomalies	Calculating CenTrends seasonal anomalies	CenTrends interpolation procedure defining the variogram	CenTrends interpolation procedure ordinary kriging	CHG_Tanzania_Kiomboi Admin. Stn.	CenTrends_v1.zip	Dryad Digital Repository	10.5061/dryad.nk780	http://dx.doi.org/10.5061/dryad.nk780
CHG_Kenya	CenTrends quality control procedures	Climatologically assisted interpolation of seasonal anomalies	Calculating CenTrends seasonal anomalies	CenTrends interpolation procedure defining the variogram	CenTrends interpolation procedure ordinary kriging	CHG_Kenya_Makindu Met. Station	CenTrends_v1.zip	Dryad Digital Repository	10.5061/dryad.nk780	http://dx.doi.org/10.5061/dryad.nk780
CHG_Tanzania	CenTrends quality control procedures	Climatologically assisted interpolation of seasonal anomalies	Calculating CenTrends seasonal anomalies	CenTrends interpolation procedure defining the variogram	CenTrends interpolation procedure ordinary kriging	CHG_Tanzania_Mbulu Boma	CenTrends_v1.zip	Dryad Digital Repository	10.5061/dryad.nk780	http://dx.doi.org/10.5061/dryad.nk780
CHG_Tanzania	CenTrends quality control procedures	Climatologically assisted interpolation of seasonal anomalies	Calculating CenTrends seasonal anomalies	CenTrends interpolation procedure defining the variogram	CenTrends interpolation procedure ordinary kriging	CHG_Tanzania_Kibaha Farmers	CenTrends_v1.zip	Dryad Digital Repository	10.5061/dryad.nk780	http://dx.doi.org/10.5061/dryad.nk780
CHG_Tanzania	CenTrends quality control procedures	Climatologically assisted interpolation of seasonal anomalies	Calculating CenTrends seasonal anomalies	CenTrends interpolation procedure defining the variogram	CenTrends interpolation procedure ordinary kriging	CHG_Tanzania_Ifakara	CenTrends_v1.zip	Dryad Digital Repository	10.5061/dryad.nk780	http://dx.doi.org/10.5061/dryad.nk780
CHG_Tanzania	CenTrends quality control procedures	Climatologically assisted interpolation of seasonal anomalies	Calculating CenTrends seasonal anomalies	CenTrends interpolation procedure defining the variogram	CenTrends interpolation procedure ordinary kriging	CHG_Tanzania_Rombo Mission	CenTrends_v1.zip	Dryad Digital Repository	10.5061/dryad.nk780	http://dx.doi.org/10.5061/dryad.nk780
CHG_Tanzania	CenTrends quality control procedures	Climatologically assisted interpolation of seasonal anomalies	Calculating CenTrends seasonal anomalies	CenTrends interpolation procedure defining the variogram	CenTrends interpolation procedure ordinary kriging	CHG_Tanzania_Moshi Met.	CenTrends_v1.zip	Dryad Digital Repository	10.5061/dryad.nk780	http://dx.doi.org/10.5061/dryad.nk780
CHG_Tanzania	CenTrends quality control procedures	Climatologically assisted interpolation of seasonal anomalies	Calculating CenTrends seasonal anomalies	CenTrends interpolation procedure defining the variogram	CenTrends interpolation procedure ordinary kriging	CHG_Tanzania_Kibondo Mission	CenTrends_v1.zip	Dryad Digital Repository	10.5061/dryad.nk780	http://dx.doi.org/10.5061/dryad.nk780
CHG_Tanzania	CenTrends quality control procedures	Climatologically assisted interpolation of seasonal anomalies	Calculating CenTrends seasonal anomalies	CenTrends interpolation procedure defining the variogram	CenTrends interpolation procedure ordinary kriging	CHG_Tanzania_Farkwa Mission	CenTrends_v1.zip	Dryad Digital Repository	10.5061/dryad.nk780	http://dx.doi.org/10.5061/dryad.nk780
CHG_Tanzania	CenTrends quality control procedures	Climatologically assisted interpolation of seasonal anomalies	Calculating CenTrends seasonal anomalies	CenTrends interpolation procedure defining the variogram	CenTrends interpolation procedure ordinary kriging	CHG_Tanzania_Ndala Mission	CenTrends_v1.zip	Dryad Digital Repository	10.5061/dryad.nk780	http://dx.doi.org/10.5061/dryad.nk780
CHG_Tanzania	CenTrends quality control procedures	Climatologically assisted interpolation of seasonal anomalies	Calculating CenTrends seasonal anomalies	CenTrends interpolation procedure defining the variogram	CenTrends interpolation procedure ordinary kriging	CHG_Tanzania_Chunya	CenTrends_v1.zip	Dryad Digital Repository	10.5061/dryad.nk780	http://dx.doi.org/10.5061/dryad.nk780
CHG_Tanzania	CenTrends quality control procedures	Climatologically assisted interpolation of seasonal anomalies	Calculating CenTrends seasonal anomalies	CenTrends interpolation procedure defining the variogram	CenTrends interpolation procedure ordinary kriging	CHG_Tanzania_Mtotohovu	CenTrends_v1.zip	Dryad Digital Repository	10.5061/dryad.nk780	http://dx.doi.org/10.5061/dryad.nk780
CHG_Tanzania	CenTrends quality control procedures	Climatologically assisted interpolation of seasonal anomalies	Calculating CenTrends seasonal anomalies	CenTrends interpolation procedure defining the variogram	CenTrends interpolation procedure ordinary kriging	CHG_Tanzania_Pemba	CenTrends_v1.zip	Dryad Digital Repository	10.5061/dryad.nk780	http://dx.doi.org/10.5061/dryad.nk780
CHG_Tanzania	CenTrends quality control procedures	Climatologically assisted interpolation of seasonal anomalies	Calculating CenTrends seasonal anomalies	CenTrends interpolation procedure defining the variogram	CenTrends interpolation procedure ordinary kriging	CHG_Tanzania_Mvumi	CenTrends_v1.zip	Dryad Digital Repository	10.5061/dryad.nk780	http://dx.doi.org/10.5061/dryad.nk780
CHG_Tanzania	CenTrends quality control procedures	Climatologically assisted interpolation of seasonal anomalies	Calculating CenTrends seasonal anomalies	CenTrends interpolation procedure defining the variogram	CenTrends interpolation procedure ordinary kriging	CHG_Tanzania_Lituhi	CenTrends_v1.zip	Dryad Digital Repository	10.5061/dryad.nk780	http://dx.doi.org/10.5061/dryad.nk780
CHG_Tanzania	CenTrends quality control procedures	Climatologically assisted interpolation of seasonal anomalies	Calculating CenTrends seasonal anomalies	CenTrends interpolation procedure defining the variogram	CenTrends interpolation procedure ordinary kriging	CHG_Tanzania_Kurio Mission	CenTrends_v1.zip	Dryad Digital Repository	10.5061/dryad.nk780	http://dx.doi.org/10.5061/dryad.nk780
CHG_Tanzania	CenTrends quality control procedures	Climatologically assisted interpolation of seasonal anomalies	Calculating CenTrends seasonal anomalies	CenTrends interpolation procedure defining the variogram	CenTrends interpolation procedure ordinary kriging	CHG_Tanzania_Berega	CenTrends_v1.zip	Dryad Digital Repository	10.5061/dryad.nk780	http://dx.doi.org/10.5061/dryad.nk780
CHG_Tanzania	CenTrends quality control procedures	Climatologically assisted interpolation of seasonal anomalies	Calculating CenTrends seasonal anomalies	CenTrends interpolation procedure defining the variogram	CenTrends interpolation procedure ordinary kriging	CHG_Tanzania_Bagamoyo Agric. Off.	CenTrends_v1.zip	Dryad Digital Repository	10.5061/dryad.nk780	http://dx.doi.org/10.5061/dryad.nk780
CHG_Tanzania	CenTrends quality control procedures	Climatologically assisted interpolation of seasonal anomalies	Calculating CenTrends seasonal anomalies	CenTrends interpolation procedure defining the variogram	CenTrends interpolation procedure ordinary kriging	CHG_Tanzania_Madibira Mission	CenTrends_v1.zip	Dryad Digital Repository	10.5061/dryad.nk780	http://dx.doi.org/10.5061/dryad.nk780
CHG_Tanzania	CenTrends quality control procedures	Climatologically assisted interpolation of seasonal anomalies	Calculating CenTrends seasonal anomalies	CenTrends interpolation procedure defining the variogram	CenTrends interpolation procedure ordinary kriging	CHG_Tanzania_Musekera	CenTrends_v1.zip	Dryad Digital Repository	10.5061/dryad.nk780	http://dx.doi.org/10.5061/dryad.nk780
CHG_Tanzania	CenTrends quality control procedures	Climatologically assisted interpolation of seasonal anomalies	Calculating CenTrends seasonal anomalies	CenTrends interpolation procedure defining the variogram	CenTrends interpolation procedure ordinary kriging	CHG_Tanzania_Liwale	CenTrends_v1.zip	Dryad Digital Repository	10.5061/dryad.nk780	http://dx.doi.org/10.5061/dryad.nk780
CHG_Tanzania	CenTrends quality control procedures	Climatologically assisted interpolation of seasonal anomalies	Calculating CenTrends seasonal anomalies	CenTrends interpolation procedure defining the variogram	CenTrends interpolation procedure ordinary kriging	CHG_Tanzania_Masasi	CenTrends_v1.zip	Dryad Digital Repository	10.5061/dryad.nk780	http://dx.doi.org/10.5061/dryad.nk780
CHG_Tanzania	CenTrends quality control procedures	Climatologically assisted interpolation of seasonal anomalies	Calculating CenTrends seasonal anomalies	CenTrends interpolation procedure defining the variogram	CenTrends interpolation procedure ordinary kriging	CHG_Tanzania_Tosamaganga Mission	CenTrends_v1.zip	Dryad Digital Repository	10.5061/dryad.nk780	http://dx.doi.org/10.5061/dryad.nk780
CHG_Burundi	CenTrends quality control procedures	Climatologically assisted interpolation of seasonal anomalies	Calculating CenTrends seasonal anomalies	CenTrends interpolation procedure defining the variogram	CenTrends interpolation procedure ordinary kriging	CHG_Burundi_Kitega	CenTrends_v1.zip	Dryad Digital Repository	10.5061/dryad.nk780	http://dx.doi.org/10.5061/dryad.nk780
CHG_Burundi	CenTrends quality control procedures	Climatologically assisted interpolation of seasonal anomalies	Calculating CenTrends seasonal anomalies	CenTrends interpolation procedure defining the variogram	CenTrends interpolation procedure ordinary kriging	CHG_Burundi_Nyanza-Lac	CenTrends_v1.zip	Dryad Digital Repository	10.5061/dryad.nk780	http://dx.doi.org/10.5061/dryad.nk780
CHG_Ethiopia	CenTrends quality control procedures	Climatologically assisted interpolation of seasonal anomalies	Calculating CenTrends seasonal anomalies	CenTrends interpolation procedure defining the variogram	CenTrends interpolation procedure ordinary kriging	CHG_Ethiopia_Gelemso	CenTrends_v1.zip	Dryad Digital Repository	10.5061/dryad.nk780	http://dx.doi.org/10.5061/dryad.nk780
CHG_Ethiopia	CenTrends quality control procedures	Climatologically assisted interpolation of seasonal anomalies	Calculating CenTrends seasonal anomalies	CenTrends interpolation procedure defining the variogram	CenTrends interpolation procedure ordinary kriging	CHG_Ethiopia_Atnago	CenTrends_v1.zip	Dryad Digital Repository	10.5061/dryad.nk780	http://dx.doi.org/10.5061/dryad.nk780
CHG_Ethiopia	CenTrends quality control procedures	Climatologically assisted interpolation of seasonal anomalies	Calculating CenTrends seasonal anomalies	CenTrends interpolation procedure defining the variogram	CenTrends interpolation procedure ordinary kriging	CHG_Ethiopia_Maksegnit	CenTrends_v1.zip	Dryad Digital Repository	10.5061/dryad.nk780	http://dx.doi.org/10.5061/dryad.nk780
CHG_Ethiopia	CenTrends quality control procedures	Climatologically assisted interpolation of seasonal anomalies	Calculating CenTrends seasonal anomalies	CenTrends interpolation procedure defining the variogram	CenTrends interpolation procedure ordinary kriging	CHG_Ethiopia_Muja	CenTrends_v1.zip	Dryad Digital Repository	10.5061/dryad.nk780	http://dx.doi.org/10.5061/dryad.nk780
CHG_Somalia	CenTrends quality control procedures	Climatologically assisted interpolation of seasonal anomalies	Calculating CenTrends seasonal anomalies	CenTrends interpolation procedure defining the variogram	CenTrends interpolation procedure ordinary kriging	CHG_Somalia_Jowhar_Hts	CenTrends_v1.zip	Dryad Digital Repository	10.5061/dryad.nk780	http://dx.doi.org/10.5061/dryad.nk780
CHG_Eritrea	CenTrends quality control procedures	Climatologically assisted interpolation of seasonal anomalies	Calculating CenTrends seasonal anomalies	CenTrends interpolation procedure defining the variogram	CenTrends interpolation procedure ordinary kriging	CHG_Eritrea_Tesseni	CenTrends_v1.zip	Dryad Digital Repository	10.5061/dryad.nk780	http://dx.doi.org/10.5061/dryad.nk780
CHG_Ethiopia	CenTrends quality control procedures	Climatologically assisted interpolation of seasonal anomalies	Calculating CenTrends seasonal anomalies	CenTrends interpolation procedure defining the variogram	CenTrends interpolation procedure ordinary kriging	CHG_Ethiopia_Maichew	CenTrends_v1.zip	Dryad Digital Repository	10.5061/dryad.nk780	http://dx.doi.org/10.5061/dryad.nk780
CHG_Somalia	CenTrends quality control procedures	Climatologically assisted interpolation of seasonal anomalies	Calculating CenTrends seasonal anomalies	CenTrends interpolation procedure defining the variogram	CenTrends interpolation procedure ordinary kriging	CHG_Somalia_Gebiley	CenTrends_v1.zip	Dryad Digital Repository	10.5061/dryad.nk780	http://dx.doi.org/10.5061/dryad.nk780
CHG_Ethiopia	CenTrends quality control procedures	Climatologically assisted interpolation of seasonal anomalies	Calculating CenTrends seasonal anomalies	CenTrends interpolation procedure defining the variogram	CenTrends interpolation procedure ordinary kriging	CHG_Ethiopia_Sekoru	CenTrends_v1.zip	Dryad Digital Repository	10.5061/dryad.nk780	http://dx.doi.org/10.5061/dryad.nk780
CHG_Ethiopia	CenTrends quality control procedures	Climatologically assisted interpolation of seasonal anomalies	Calculating CenTrends seasonal anomalies	CenTrends interpolation procedure defining the variogram	CenTrends interpolation procedure ordinary kriging	CHG_Ethiopia_Dejen	CenTrends_v1.zip	Dryad Digital Repository	10.5061/dryad.nk780	http://dx.doi.org/10.5061/dryad.nk780
CHG_Somalia	CenTrends quality control procedures	Climatologically assisted interpolation of seasonal anomalies	Calculating CenTrends seasonal anomalies	CenTrends interpolation procedure defining the variogram	CenTrends interpolation procedure ordinary kriging	CHG_Somalia_Galcaio	CenTrends_v1.zip	Dryad Digital Repository	10.5061/dryad.nk780	http://dx.doi.org/10.5061/dryad.nk780
CHG_Somalia	CenTrends quality control procedures	Climatologically assisted interpolation of seasonal anomalies	Calculating CenTrends seasonal anomalies	CenTrends interpolation procedure defining the variogram	CenTrends interpolation procedure ordinary kriging	CHG_Somalia_Lugh Genane/Ferrandi	CenTrends_v1.zip	Dryad Digital Repository	10.5061/dryad.nk780	http://dx.doi.org/10.5061/dryad.nk780
CHG_Ethiopia	CenTrends quality control procedures	Climatologically assisted interpolation of seasonal anomalies	Calculating CenTrends seasonal anomalies	CenTrends interpolation procedure defining the variogram	CenTrends interpolation procedure ordinary kriging	CHG_Ethiopia_Emdiber	CenTrends_v1.zip	Dryad Digital Repository	10.5061/dryad.nk780	http://dx.doi.org/10.5061/dryad.nk780
CHG_Somalia	CenTrends quality control procedures	Climatologically assisted interpolation of seasonal anomalies	Calculating CenTrends seasonal anomalies	CenTrends interpolation procedure defining the variogram	CenTrends interpolation procedure ordinary kriging	CHG_Somalia_Kismayo/Giumbo	CenTrends_v1.zip	Dryad Digital Repository	10.5061/dryad.nk780	http://dx.doi.org/10.5061/dryad.nk780
CHG_Ethiopia	CenTrends quality control procedures	Climatologically assisted interpolation of seasonal anomalies	Calculating CenTrends seasonal anomalies	CenTrends interpolation procedure defining the variogram	CenTrends interpolation procedure ordinary kriging	CHG_Ethiopia_Gojeb	CenTrends_v1.zip	Dryad Digital Repository	10.5061/dryad.nk780	http://dx.doi.org/10.5061/dryad.nk780
CHG_Ethiopia	CenTrends quality control procedures	Climatologically assisted interpolation of seasonal anomalies	Calculating CenTrends seasonal anomalies	CenTrends interpolation procedure defining the variogram	CenTrends interpolation procedure ordinary kriging	CHG_Ethiopia_Amba-Giorgis	CenTrends_v1.zip	Dryad Digital Repository	10.5061/dryad.nk780	http://dx.doi.org/10.5061/dryad.nk780
CHG_Ethiopia	CenTrends quality control procedures	Climatologically assisted interpolation of seasonal anomalies	Calculating CenTrends seasonal anomalies	CenTrends interpolation procedure defining the variogram	CenTrends interpolation procedure ordinary kriging	CHG_Ethiopia_Assendabo	CenTrends_v1.zip	Dryad Digital Repository	10.5061/dryad.nk780	http://dx.doi.org/10.5061/dryad.nk780
CHG_Ethiopia	CenTrends quality control procedures	Climatologically assisted interpolation of seasonal anomalies	Calculating CenTrends seasonal anomalies	CenTrends interpolation procedure defining the variogram	CenTrends interpolation procedure ordinary kriging	CHG_Ethiopia_Adigrat	CenTrends_v1.zip	Dryad Digital Repository	10.5061/dryad.nk780	http://dx.doi.org/10.5061/dryad.nk780
CHG_Ethiopia	CenTrends quality control procedures	Climatologically assisted interpolation of seasonal anomalies	Calculating CenTrends seasonal anomalies	CenTrends interpolation procedure defining the variogram	CenTrends interpolation procedure ordinary kriging	CHG_Ethiopia_Debre-Tabor	CenTrends_v1.zip	Dryad Digital Repository	10.5061/dryad.nk780	http://dx.doi.org/10.5061/dryad.nk780
CHG_Ethiopia	CenTrends quality control procedures	Climatologically assisted interpolation of seasonal anomalies	Calculating CenTrends seasonal anomalies	CenTrends interpolation procedure defining the variogram	CenTrends interpolation procedure ordinary kriging	CHG_Ethiopia_Sibu Sire	CenTrends_v1.zip	Dryad Digital Repository	10.5061/dryad.nk780	http://dx.doi.org/10.5061/dryad.nk780
CHG_Somalia	CenTrends quality control procedures	Climatologically assisted interpolation of seasonal anomalies	Calculating CenTrends seasonal anomalies	CenTrends interpolation procedure defining the variogram	CenTrends interpolation procedure ordinary kriging	CHG_Somalia_Bulo Berti	CenTrends_v1.zip	Dryad Digital Repository	10.5061/dryad.nk780	http://dx.doi.org/10.5061/dryad.nk780
CHG_Somalia	CenTrends quality control procedures	Climatologically assisted interpolation of seasonal anomalies	Calculating CenTrends seasonal anomalies	CenTrends interpolation procedure defining the variogram	CenTrends interpolation procedure ordinary kriging	CHG_Somalia_Wanle Uen	CenTrends_v1.zip	Dryad Digital Repository	10.5061/dryad.nk780	http://dx.doi.org/10.5061/dryad.nk780
CHG_Ethiopia	CenTrends quality control procedures	Climatologically assisted interpolation of seasonal anomalies	Calculating CenTrends seasonal anomalies	CenTrends interpolation procedure defining the variogram	CenTrends interpolation procedure ordinary kriging	CHG_Ethiopia_Adi-Gudom	CenTrends_v1.zip	Dryad Digital Repository	10.5061/dryad.nk780	http://dx.doi.org/10.5061/dryad.nk780
CHG_Ethiopia	CenTrends quality control procedures	Climatologically assisted interpolation of seasonal anomalies	Calculating CenTrends seasonal anomalies	CenTrends interpolation procedure defining the variogram	CenTrends interpolation procedure ordinary kriging	CHG_Ethiopia_Adishu	CenTrends_v1.zip	Dryad Digital Repository	10.5061/dryad.nk780	http://dx.doi.org/10.5061/dryad.nk780
CHG_Ethiopia	CenTrends quality control procedures	Climatologically assisted interpolation of seasonal anomalies	Calculating CenTrends seasonal anomalies	CenTrends interpolation procedure defining the variogram	CenTrends interpolation procedure ordinary kriging	CHG_Ethiopia_Mendi	CenTrends_v1.zip	Dryad Digital Repository	10.5061/dryad.nk780	http://dx.doi.org/10.5061/dryad.nk780
CHG_Ethiopia	CenTrends quality control procedures	Climatologically assisted interpolation of seasonal anomalies	Calculating CenTrends seasonal anomalies	CenTrends interpolation procedure defining the variogram	CenTrends interpolation procedure ordinary kriging	CHG_Ethiopia_Pakwo	CenTrends_v1.zip	Dryad Digital Repository	10.5061/dryad.nk780	http://dx.doi.org/10.5061/dryad.nk780
CHG_Ethiopia	CenTrends quality control procedures	Climatologically assisted interpolation of seasonal anomalies	Calculating CenTrends seasonal anomalies	CenTrends interpolation procedure defining the variogram	CenTrends interpolation procedure ordinary kriging	CHG_Ethiopia_Alaba-Kulito	CenTrends_v1.zip	Dryad Digital Repository	10.5061/dryad.nk780	http://dx.doi.org/10.5061/dryad.nk780
CHG_Ethiopia	CenTrends quality control procedures	Climatologically assisted interpolation of seasonal anomalies	Calculating CenTrends seasonal anomalies	CenTrends interpolation procedure defining the variogram	CenTrends interpolation procedure ordinary kriging	CHG_Ethiopia_Kella	CenTrends_v1.zip	Dryad Digital Repository	10.5061/dryad.nk780	http://dx.doi.org/10.5061/dryad.nk780
CHG_Ethiopia	CenTrends quality control procedures	Climatologically assisted interpolation of seasonal anomalies	Calculating CenTrends seasonal anomalies	CenTrends interpolation procedure defining the variogram	CenTrends interpolation procedure ordinary kriging	CHG_Ethiopia_Koshe	CenTrends_v1.zip	Dryad Digital Repository	10.5061/dryad.nk780	http://dx.doi.org/10.5061/dryad.nk780
CHG_Ethiopia	CenTrends quality control procedures	Climatologically assisted interpolation of seasonal anomalies	Calculating CenTrends seasonal anomalies	CenTrends interpolation procedure defining the variogram	CenTrends interpolation procedure ordinary kriging	CHG_Ethiopia_Abonsa	CenTrends_v1.zip	Dryad Digital Repository	10.5061/dryad.nk780	http://dx.doi.org/10.5061/dryad.nk780
CHG_Ethiopia	CenTrends quality control procedures	Climatologically assisted interpolation of seasonal anomalies	Calculating CenTrends seasonal anomalies	CenTrends interpolation procedure defining the variogram	CenTrends interpolation procedure ordinary kriging	CHG_Ethiopia_Butagira	CenTrends_v1.zip	Dryad Digital Repository	10.5061/dryad.nk780	http://dx.doi.org/10.5061/dryad.nk780
CHG_Ethiopia	CenTrends quality control procedures	Climatologically assisted interpolation of seasonal anomalies	Calculating CenTrends seasonal anomalies	CenTrends interpolation procedure defining the variogram	CenTrends interpolation procedure ordinary kriging	CHG_Ethiopia_Adamitulu	CenTrends_v1.zip	Dryad Digital Repository	10.5061/dryad.nk780	http://dx.doi.org/10.5061/dryad.nk780
CHG_Ethiopia	CenTrends quality control procedures	Climatologically assisted interpolation of seasonal anomalies	Calculating CenTrends seasonal anomalies	CenTrends interpolation procedure defining the variogram	CenTrends interpolation procedure ordinary kriging	CHG_Ethiopia_Deder	CenTrends_v1.zip	Dryad Digital Repository	10.5061/dryad.nk780	http://dx.doi.org/10.5061/dryad.nk780
CHG_Ethiopia	CenTrends quality control procedures	Climatologically assisted interpolation of seasonal anomalies	Calculating CenTrends seasonal anomalies	CenTrends interpolation procedure defining the variogram	CenTrends interpolation procedure ordinary kriging	CHG_Ethiopia_Kamba	CenTrends_v1.zip	Dryad Digital Repository	10.5061/dryad.nk780	http://dx.doi.org/10.5061/dryad.nk780
CHG_Ethiopia	CenTrends quality control procedures	Climatologically assisted interpolation of seasonal anomalies	Calculating CenTrends seasonal anomalies	CenTrends interpolation procedure defining the variogram	CenTrends interpolation procedure ordinary kriging	CHG_Ethiopia_Yirga Cheffe	CenTrends_v1.zip	Dryad Digital Repository	10.5061/dryad.nk780	http://dx.doi.org/10.5061/dryad.nk780
CHG_Ethiopia	CenTrends quality control procedures	Climatologically assisted interpolation of seasonal anomalies	Calculating CenTrends seasonal anomalies	CenTrends interpolation procedure defining the variogram	CenTrends interpolation procedure ordinary kriging	CHG_Ethiopia_Ticho	CenTrends_v1.zip	Dryad Digital Repository	10.5061/dryad.nk780	http://dx.doi.org/10.5061/dryad.nk780
CHG_Ethiopia	CenTrends quality control procedures	Climatologically assisted interpolation of seasonal anomalies	Calculating CenTrends seasonal anomalies	CenTrends interpolation procedure defining the variogram	CenTrends interpolation procedure ordinary kriging	CHG_Ethiopia_Gatto	CenTrends_v1.zip	Dryad Digital Repository	10.5061/dryad.nk780	http://dx.doi.org/10.5061/dryad.nk780
CHG_Ethiopia	CenTrends quality control procedures	Climatologically assisted interpolation of seasonal anomalies	Calculating CenTrends seasonal anomalies	CenTrends interpolation procedure defining the variogram	CenTrends interpolation procedure ordinary kriging	CHG_Ethiopia_Bokoji-Farm	CenTrends_v1.zip	Dryad Digital Repository	10.5061/dryad.nk780	http://dx.doi.org/10.5061/dryad.nk780
CHG_Ethiopia	CenTrends quality control procedures	Climatologically assisted interpolation of seasonal anomalies	Calculating CenTrends seasonal anomalies	CenTrends interpolation procedure defining the variogram	CenTrends interpolation procedure ordinary kriging	CHG_Ethiopia_Djara	CenTrends_v1.zip	Dryad Digital Repository	10.5061/dryad.nk780	http://dx.doi.org/10.5061/dryad.nk780
CHG_Kenya	CenTrends quality control procedures	Climatologically assisted interpolation of seasonal anomalies	Calculating CenTrends seasonal anomalies	CenTrends interpolation procedure defining the variogram	CenTrends interpolation procedure ordinary kriging	CHG_Kenya_Lukoli Dispensary	CenTrends_v1.zip	Dryad Digital Repository	10.5061/dryad.nk780	http://dx.doi.org/10.5061/dryad.nk780
CHG_Ethiopia	CenTrends quality control procedures	Climatologically assisted interpolation of seasonal anomalies	Calculating CenTrends seasonal anomalies	CenTrends interpolation procedure defining the variogram	CenTrends interpolation procedure ordinary kriging	CHG_Ethiopia_Adaba	CenTrends_v1.zip	Dryad Digital Repository	10.5061/dryad.nk780	http://dx.doi.org/10.5061/dryad.nk780
CHG_Kenya	CenTrends quality control procedures	Climatologically assisted interpolation of seasonal anomalies	Calculating CenTrends seasonal anomalies	CenTrends interpolation procedure defining the variogram	CenTrends interpolation procedure ordinary kriging	CHG_Kenya_Sangalo Institute	CenTrends_v1.zip	Dryad Digital Repository	10.5061/dryad.nk780	http://dx.doi.org/10.5061/dryad.nk780
CHG_Ethiopia	CenTrends quality control procedures	Climatologically assisted interpolation of seasonal anomalies	Calculating CenTrends seasonal anomalies	CenTrends interpolation procedure defining the variogram	CenTrends interpolation procedure ordinary kriging	CHG_Ethiopia_Gabre Dare	CenTrends_v1.zip	Dryad Digital Repository	10.5061/dryad.nk780	http://dx.doi.org/10.5061/dryad.nk780
CHG_Kenya	CenTrends quality control procedures	Climatologically assisted interpolation of seasonal anomalies	Calculating CenTrends seasonal anomalies	CenTrends interpolation procedure defining the variogram	CenTrends interpolation procedure ordinary kriging	CHG_Kenya_Busia F.T.C	CenTrends_v1.zip	Dryad Digital Repository	10.5061/dryad.nk780	http://dx.doi.org/10.5061/dryad.nk780
CHG_Kenya	CenTrends quality control procedures	Climatologically assisted interpolation of seasonal anomalies	Calculating CenTrends seasonal anomalies	CenTrends interpolation procedure defining the variogram	CenTrends interpolation procedure ordinary kriging	CHG_Kenya_Karbartonjo Agri.St.	CenTrends_v1.zip	Dryad Digital Repository	10.5061/dryad.nk780	http://dx.doi.org/10.5061/dryad.nk780
CHG_Ethiopia	CenTrends quality control procedures	Climatologically assisted interpolation of seasonal anomalies	Calculating CenTrends seasonal anomalies	CenTrends interpolation procedure defining the variogram	CenTrends interpolation procedure ordinary kriging	CHG_Ethiopia_Teltele	CenTrends_v1.zip	Dryad Digital Repository	10.5061/dryad.nk780	http://dx.doi.org/10.5061/dryad.nk780
CHG_Kenya	CenTrends quality control procedures	Climatologically assisted interpolation of seasonal anomalies	Calculating CenTrends seasonal anomalies	CenTrends interpolation procedure defining the variogram	CenTrends interpolation procedure ordinary kriging	CHG_Kenya_Nandi Forest Stn.	CenTrends_v1.zip	Dryad Digital Repository	10.5061/dryad.nk780	http://dx.doi.org/10.5061/dryad.nk780
CHG_Uganda	CenTrends quality control procedures	Climatologically assisted interpolation of seasonal anomalies	Calculating CenTrends seasonal anomalies	CenTrends interpolation procedure defining the variogram	CenTrends interpolation procedure ordinary kriging	CHG_Uganda_Lira Ngetta	CenTrends_v1.zip	Dryad Digital Repository	10.5061/dryad.nk780	http://dx.doi.org/10.5061/dryad.nk780
CHG_Kenya	CenTrends quality control procedures	Climatologically assisted interpolation of seasonal anomalies	Calculating CenTrends seasonal anomalies	CenTrends interpolation procedure defining the variogram	CenTrends interpolation procedure ordinary kriging	CHG_Kenya_Kaimosi F.T.C	CenTrends_v1.zip	Dryad Digital Repository	10.5061/dryad.nk780	http://dx.doi.org/10.5061/dryad.nk780
CHG_Kenya	CenTrends quality control procedures	Climatologically assisted interpolation of seasonal anomalies	Calculating CenTrends seasonal anomalies	CenTrends interpolation procedure defining the variogram	CenTrends interpolation procedure ordinary kriging	CHG_Kenya_Labot Lelan	CenTrends_v1.zip	Dryad Digital Repository	10.5061/dryad.nk780	http://dx.doi.org/10.5061/dryad.nk780
CHG_Tanzania	CenTrends quality control procedures	Climatologically assisted interpolation of seasonal anomalies	Calculating CenTrends seasonal anomalies	CenTrends interpolation procedure defining the variogram	CenTrends interpolation procedure ordinary kriging	CHG_Tanzania_Lyamungu	CenTrends_v1.zip	Dryad Digital Repository	10.5061/dryad.nk780	http://dx.doi.org/10.5061/dryad.nk780
CHG_Tanzania	CenTrends quality control procedures	Climatologically assisted interpolation of seasonal anomalies	Calculating CenTrends seasonal anomalies	CenTrends interpolation procedure defining the variogram	CenTrends interpolation procedure ordinary kriging	CHG_Tanzania_Pangani. D.O.	CenTrends_v1.zip	Dryad Digital Repository	10.5061/dryad.nk780	http://dx.doi.org/10.5061/dryad.nk780
CHG_Tanzania	CenTrends quality control procedures	Climatologically assisted interpolation of seasonal anomalies	Calculating CenTrends seasonal anomalies	CenTrends interpolation procedure defining the variogram	CenTrends interpolation procedure ordinary kriging	CHG_Tanzania_Handeni. D.O.	CenTrends_v1.zip	Dryad Digital Repository	10.5061/dryad.nk780	http://dx.doi.org/10.5061/dryad.nk780
CHG_Kenya	CenTrends quality control procedures	Climatologically assisted interpolation of seasonal anomalies	Calculating CenTrends seasonal anomalies	CenTrends interpolation procedure defining the variogram	CenTrends interpolation procedure ordinary kriging	CHG_Kenya_Kisii Nyamira D.O S	CenTrends_v1.zip	Dryad Digital Repository	10.5061/dryad.nk780	http://dx.doi.org/10.5061/dryad.nk780
CHG_Tanzania	CenTrends quality control procedures	Climatologically assisted interpolation of seasonal anomalies	Calculating CenTrends seasonal anomalies	CenTrends interpolation procedure defining the variogram	CenTrends interpolation procedure ordinary kriging	CHG_Tanzania_Kinunguru	CenTrends_v1.zip	Dryad Digital Repository	10.5061/dryad.nk780	http://dx.doi.org/10.5061/dryad.nk780
CHG_Kenya	CenTrends quality control procedures	Climatologically assisted interpolation of seasonal anomalies	Calculating CenTrends seasonal anomalies	CenTrends interpolation procedure defining the variogram	CenTrends interpolation procedure ordinary kriging	CHG_Kenya_Ol-Kalau Stn.	CenTrends_v1.zip	Dryad Digital Repository	10.5061/dryad.nk780	http://dx.doi.org/10.5061/dryad.nk780
CHG_Kenya	CenTrends quality control procedures	Climatologically assisted interpolation of seasonal anomalies	Calculating CenTrends seasonal anomalies	CenTrends interpolation procedure defining the variogram	CenTrends interpolation procedure ordinary kriging	CHG_Kenya_Muranga Kanyenyaini	CenTrends_v1.zip	Dryad Digital Repository	10.5061/dryad.nk780	http://dx.doi.org/10.5061/dryad.nk780
CHG_Kenya	CenTrends quality control procedures	Climatologically assisted interpolation of seasonal anomalies	Calculating CenTrends seasonal anomalies	CenTrends interpolation procedure defining the variogram	CenTrends interpolation procedure ordinary kriging	CHG_Kenya_Nyeri Othaya Agric.	CenTrends_v1.zip	Dryad Digital Repository	10.5061/dryad.nk780	http://dx.doi.org/10.5061/dryad.nk780
CHG_Kenya	CenTrends quality control procedures	Climatologically assisted interpolation of seasonal anomalies	Calculating CenTrends seasonal anomalies	CenTrends interpolation procedure defining the variogram	CenTrends interpolation procedure ordinary kriging	CHG_Kenya_Kimakia Fst. Stn.	CenTrends_v1.zip	Dryad Digital Repository	10.5061/dryad.nk780	http://dx.doi.org/10.5061/dryad.nk780
CHG_Kenya	CenTrends quality control procedures	Climatologically assisted interpolation of seasonal anomalies	Calculating CenTrends seasonal anomalies	CenTrends interpolation procedure defining the variogram	CenTrends interpolation procedure ordinary kriging	CHG_Kenya_Njoro N.P.B.S	CenTrends_v1.zip	Dryad Digital Repository	10.5061/dryad.nk780	http://dx.doi.org/10.5061/dryad.nk780
CHG_Kenya	CenTrends quality control procedures	Climatologically assisted interpolation of seasonal anomalies	Calculating CenTrends seasonal anomalies	CenTrends interpolation procedure defining the variogram	CenTrends interpolation procedure ordinary kriging	CHG_Kenya_Maseno Training Cen.	CenTrends_v1.zip	Dryad Digital Repository	10.5061/dryad.nk780	http://dx.doi.org/10.5061/dryad.nk780
CHG_Kenya	CenTrends quality control procedures	Climatologically assisted interpolation of seasonal anomalies	Calculating CenTrends seasonal anomalies	CenTrends interpolation procedure defining the variogram	CenTrends interpolation procedure ordinary kriging	CHG_Kenya_Muguga Forest Stn.	CenTrends_v1.zip	Dryad Digital Repository	10.5061/dryad.nk780	http://dx.doi.org/10.5061/dryad.nk780
CHG_Kenya	CenTrends quality control procedures	Climatologically assisted interpolation of seasonal anomalies	Calculating CenTrends seasonal anomalies	CenTrends interpolation procedure defining the variogram	CenTrends interpolation procedure ordinary kriging	CHG_Kenya_Magadi Soda Works	CenTrends_v1.zip	Dryad Digital Repository	10.5061/dryad.nk780	http://dx.doi.org/10.5061/dryad.nk780
CHG_Kenya	CenTrends quality control procedures	Climatologically assisted interpolation of seasonal anomalies	Calculating CenTrends seasonal anomalies	CenTrends interpolation procedure defining the variogram	CenTrends interpolation procedure ordinary kriging	CHG_Kenya_Muranga Tana Power	CenTrends_v1.zip	Dryad Digital Repository	10.5061/dryad.nk780	http://dx.doi.org/10.5061/dryad.nk780
CHG_Tanzania	CenTrends quality control procedures	Climatologically assisted interpolation of seasonal anomalies	Calculating CenTrends seasonal anomalies	CenTrends interpolation procedure defining the variogram	CenTrends interpolation procedure ordinary kriging	CHG_Tanzania_Shirati Mission	CenTrends_v1.zip	Dryad Digital Repository	10.5061/dryad.nk780	http://dx.doi.org/10.5061/dryad.nk780
CHG_Kenya	CenTrends quality control procedures	Climatologically assisted interpolation of seasonal anomalies	Calculating CenTrends seasonal anomalies	CenTrends interpolation procedure defining the variogram	CenTrends interpolation procedure ordinary kriging	CHG_Kenya_Ngong Divisional Off	CenTrends_v1.zip	Dryad Digital Repository	10.5061/dryad.nk780	http://dx.doi.org/10.5061/dryad.nk780
CHG_Kenya	CenTrends quality control procedures	Climatologically assisted interpolation of seasonal anomalies	Calculating CenTrends seasonal anomalies	CenTrends interpolation procedure defining the variogram	CenTrends interpolation procedure ordinary kriging	CHG_Kenya_Uplands Lari Fst.Stn	CenTrends_v1.zip	Dryad Digital Repository	10.5061/dryad.nk780	http://dx.doi.org/10.5061/dryad.nk780
CHG_Tanzania	CenTrends quality control procedures	Climatologically assisted interpolation of seasonal anomalies	Calculating CenTrends seasonal anomalies	CenTrends interpolation procedure defining the variogram	CenTrends interpolation procedure ordinary kriging	CHG_Tanzania_Kainam	CenTrends_v1.zip	Dryad Digital Repository	10.5061/dryad.nk780	http://dx.doi.org/10.5061/dryad.nk780
CHG_Tanzania	CenTrends quality control procedures	Climatologically assisted interpolation of seasonal anomalies	Calculating CenTrends seasonal anomalies	CenTrends interpolation procedure defining the variogram	CenTrends interpolation procedure ordinary kriging	CHG_Tanzania_Kibosho Mission	CenTrends_v1.zip	Dryad Digital Repository	10.5061/dryad.nk780	http://dx.doi.org/10.5061/dryad.nk780
CHG_Tanzania	CenTrends quality control procedures	Climatologically assisted interpolation of seasonal anomalies	Calculating CenTrends seasonal anomalies	CenTrends interpolation procedure defining the variogram	CenTrends interpolation procedure ordinary kriging	CHG_Tanzania_Mazumbai Estate	CenTrends_v1.zip	Dryad Digital Repository	10.5061/dryad.nk780	http://dx.doi.org/10.5061/dryad.nk780
CHG_Tanzania	CenTrends quality control procedures	Climatologically assisted interpolation of seasonal anomalies	Calculating CenTrends seasonal anomalies	CenTrends interpolation procedure defining the variogram	CenTrends interpolation procedure ordinary kriging	CHG_Tanzania_Ngara	CenTrends_v1.zip	Dryad Digital Repository	10.5061/dryad.nk780	http://dx.doi.org/10.5061/dryad.nk780
CHG_Tanzania	CenTrends quality control procedures	Climatologically assisted interpolation of seasonal anomalies	Calculating CenTrends seasonal anomalies	CenTrends interpolation procedure defining the variogram	CenTrends interpolation procedure ordinary kriging	CHG_Tanzania_Biharamulo	CenTrends_v1.zip	Dryad Digital Repository	10.5061/dryad.nk780	http://dx.doi.org/10.5061/dryad.nk780
CHG_Tanzania	CenTrends quality control procedures	Climatologically assisted interpolation of seasonal anomalies	Calculating CenTrends seasonal anomalies	CenTrends interpolation procedure defining the variogram	CenTrends interpolation procedure ordinary kriging	CHG_Tanzania_Musoma Met.	CenTrends_v1.zip	Dryad Digital Repository	10.5061/dryad.nk780	http://dx.doi.org/10.5061/dryad.nk780
CHG_Tanzania	CenTrends quality control procedures	Climatologically assisted interpolation of seasonal anomalies	Calculating CenTrends seasonal anomalies	CenTrends interpolation procedure defining the variogram	CenTrends interpolation procedure ordinary kriging	CHG_Tanzania_Tarime	CenTrends_v1.zip	Dryad Digital Repository	10.5061/dryad.nk780	http://dx.doi.org/10.5061/dryad.nk780
CHG_Tanzania	CenTrends quality control procedures	Climatologically assisted interpolation of seasonal anomalies	Calculating CenTrends seasonal anomalies	CenTrends interpolation procedure defining the variogram	CenTrends interpolation procedure ordinary kriging	CHG_Tanzania_Nansio	CenTrends_v1.zip	Dryad Digital Repository	10.5061/dryad.nk780	http://dx.doi.org/10.5061/dryad.nk780
CHG_Tanzania	CenTrends quality control procedures	Climatologically assisted interpolation of seasonal anomalies	Calculating CenTrends seasonal anomalies	CenTrends interpolation procedure defining the variogram	CenTrends interpolation procedure ordinary kriging	CHG_Tanzania_Ikizu Mission	CenTrends_v1.zip	Dryad Digital Repository	10.5061/dryad.nk780	http://dx.doi.org/10.5061/dryad.nk780
CHG_Kenya	CenTrends quality control procedures	Climatologically assisted interpolation of seasonal anomalies	Calculating CenTrends seasonal anomalies	CenTrends interpolation procedure defining the variogram	CenTrends interpolation procedure ordinary kriging	CHG_Kenya_Narok Met. Station	CenTrends_v1.zip	Dryad Digital Repository	10.5061/dryad.nk780	http://dx.doi.org/10.5061/dryad.nk780
CHG_Kenya	CenTrends quality control procedures	Climatologically assisted interpolation of seasonal anomalies	Calculating CenTrends seasonal anomalies	CenTrends interpolation procedure defining the variogram	CenTrends interpolation procedure ordinary kriging	CHG_Kenya_Katumani Exp. Stn.	CenTrends_v1.zip	Dryad Digital Repository	10.5061/dryad.nk780	http://dx.doi.org/10.5061/dryad.nk780
CHG_Tanzania	CenTrends quality control procedures	Climatologically assisted interpolation of seasonal anomalies	Calculating CenTrends seasonal anomalies	CenTrends interpolation procedure defining the variogram	CenTrends interpolation procedure ordinary kriging	CHG_Tanzania_Kwamkoro Estate	CenTrends_v1.zip	Dryad Digital Repository	10.5061/dryad.nk780	http://dx.doi.org/10.5061/dryad.nk780
CHG_Kenya	CenTrends quality control procedures	Climatologically assisted interpolation of seasonal anomalies	Calculating CenTrends seasonal anomalies	CenTrends interpolation procedure defining the variogram	CenTrends interpolation procedure ordinary kriging	CHG_Kenya_Nairobi/Kabete	CenTrends_v1.zip	Dryad Digital Repository	10.5061/dryad.nk780	http://dx.doi.org/10.5061/dryad.nk780
CHG_Tanzania	CenTrends quality control procedures	Climatologically assisted interpolation of seasonal anomalies	Calculating CenTrends seasonal anomalies	CenTrends interpolation procedure defining the variogram	CenTrends interpolation procedure ordinary kriging	CHG_Tanzania_Old Shinyanga	CenTrends_v1.zip	Dryad Digital Repository	10.5061/dryad.nk780	http://dx.doi.org/10.5061/dryad.nk780
CHG_Tanzania	CenTrends quality control procedures	Climatologically assisted interpolation of seasonal anomalies	Calculating CenTrends seasonal anomalies	CenTrends interpolation procedure defining the variogram	CenTrends interpolation procedure ordinary kriging	CHG_Tanzania_Arusha Chini/Langasa	CenTrends_v1.zip	Dryad Digital Repository	10.5061/dryad.nk780	http://dx.doi.org/10.5061/dryad.nk780
CHG_Kenya	CenTrends quality control procedures	Climatologically assisted interpolation of seasonal anomalies	Calculating CenTrends seasonal anomalies	CenTrends interpolation procedure defining the variogram	CenTrends interpolation procedure ordinary kriging	CHG_Kenya_Moi Int. Airport	CenTrends_v1.zip	Dryad Digital Repository	10.5061/dryad.nk780	http://dx.doi.org/10.5061/dryad.nk780
CHG_Tanzania	CenTrends quality control procedures	Climatologically assisted interpolation of seasonal anomalies	Calculating CenTrends seasonal anomalies	CenTrends interpolation procedure defining the variogram	CenTrends interpolation procedure ordinary kriging	CHG_Tanzania_Amani Malaria Unit	CenTrends_v1.zip	Dryad Digital Repository	10.5061/dryad.nk780	http://dx.doi.org/10.5061/dryad.nk780
CHG_Tanzania	CenTrends quality control procedures	Climatologically assisted interpolation of seasonal anomalies	Calculating CenTrends seasonal anomalies	CenTrends interpolation procedure defining the variogram	CenTrends interpolation procedure ordinary kriging	CHG_Tanzania_Magoma Sisal Estate	CenTrends_v1.zip	Dryad Digital Repository	10.5061/dryad.nk780	http://dx.doi.org/10.5061/dryad.nk780
CHG_Tanzania	CenTrends quality control procedures	Climatologically assisted interpolation of seasonal anomalies	Calculating CenTrends seasonal anomalies	CenTrends interpolation procedure defining the variogram	CenTrends interpolation procedure ordinary kriging	CHG_Tanzania_Kondoa	CenTrends_v1.zip	Dryad Digital Repository	10.5061/dryad.nk780	http://dx.doi.org/10.5061/dryad.nk780
CHG_Tanzania	CenTrends quality control procedures	Climatologically assisted interpolation of seasonal anomalies	Calculating CenTrends seasonal anomalies	CenTrends interpolation procedure defining the variogram	CenTrends interpolation procedure ordinary kriging	CHG_Tanzania_Mpwapwa Vet. Off.	CenTrends_v1.zip	Dryad Digital Repository	10.5061/dryad.nk780	http://dx.doi.org/10.5061/dryad.nk780
CHG_Rwanda	CenTrends quality control procedures	Climatologically assisted interpolation of seasonal anomalies	Calculating CenTrends seasonal anomalies	CenTrends interpolation procedure defining the variogram	CenTrends interpolation procedure ordinary kriging	CHG_Rwanda_Rulindo	CenTrends_v1.zip	Dryad Digital Repository	10.5061/dryad.nk780	http://dx.doi.org/10.5061/dryad.nk780
CHG_Tanzania	CenTrends quality control procedures	Climatologically assisted interpolation of seasonal anomalies	Calculating CenTrends seasonal anomalies	CenTrends interpolation procedure defining the variogram	CenTrends interpolation procedure ordinary kriging	CHG_Tanzania_Mlali	CenTrends_v1.zip	Dryad Digital Repository	10.5061/dryad.nk780	http://dx.doi.org/10.5061/dryad.nk780
CHG_Tanzania	CenTrends quality control procedures	Climatologically assisted interpolation of seasonal anomalies	Calculating CenTrends seasonal anomalies	CenTrends interpolation procedure defining the variogram	CenTrends interpolation procedure ordinary kriging	CHG_Tanzania_Lugoba Mission	CenTrends_v1.zip	Dryad Digital Repository	10.5061/dryad.nk780	http://dx.doi.org/10.5061/dryad.nk780
CHG_Tanzania	CenTrends quality control procedures	Climatologically assisted interpolation of seasonal anomalies	Calculating CenTrends seasonal anomalies	CenTrends interpolation procedure defining the variogram	CenTrends interpolation procedure ordinary kriging	CHG_Tanzania_Singiza Mission	CenTrends_v1.zip	Dryad Digital Repository	10.5061/dryad.nk780	http://dx.doi.org/10.5061/dryad.nk780
CHG_Tanzania	CenTrends quality control procedures	Climatologically assisted interpolation of seasonal anomalies	Calculating CenTrends seasonal anomalies	CenTrends interpolation procedure defining the variogram	CenTrends interpolation procedure ordinary kriging	CHG_Tanzania_Kilwa	CenTrends_v1.zip	Dryad Digital Repository	10.5061/dryad.nk780	http://dx.doi.org/10.5061/dryad.nk780
CHG_Tanzania	CenTrends quality control procedures	Climatologically assisted interpolation of seasonal anomalies	Calculating CenTrends seasonal anomalies	CenTrends interpolation procedure defining the variogram	CenTrends interpolation procedure ordinary kriging	CHG_Tanzania_Njombe	CenTrends_v1.zip	Dryad Digital Repository	10.5061/dryad.nk780	http://dx.doi.org/10.5061/dryad.nk780
CHG_Tanzania	CenTrends quality control procedures	Climatologically assisted interpolation of seasonal anomalies	Calculating CenTrends seasonal anomalies	CenTrends interpolation procedure defining the variogram	CenTrends interpolation procedure ordinary kriging	CHG_Tanzania_Mbeya Met.	CenTrends_v1.zip	Dryad Digital Repository	10.5061/dryad.nk780	http://dx.doi.org/10.5061/dryad.nk780
CHG_Tanzania	CenTrends quality control procedures	Climatologically assisted interpolation of seasonal anomalies	Calculating CenTrends seasonal anomalies	CenTrends interpolation procedure defining the variogram	CenTrends interpolation procedure ordinary kriging	CHG_Tanzania_Milo	CenTrends_v1.zip	Dryad Digital Repository	10.5061/dryad.nk780	http://dx.doi.org/10.5061/dryad.nk780
CHG_Tanzania	CenTrends quality control procedures	Climatologically assisted interpolation of seasonal anomalies	Calculating CenTrends seasonal anomalies	CenTrends interpolation procedure defining the variogram	CenTrends interpolation procedure ordinary kriging	CHG_Tanzania_Lindi	CenTrends_v1.zip	Dryad Digital Repository	10.5061/dryad.nk780	http://dx.doi.org/10.5061/dryad.nk780
CHG_Tanzania	CenTrends quality control procedures	Climatologically assisted interpolation of seasonal anomalies	Calculating CenTrends seasonal anomalies	CenTrends interpolation procedure defining the variogram	CenTrends interpolation procedure ordinary kriging	CHG_Tanzania_Mikindani	CenTrends_v1.zip	Dryad Digital Repository	10.5061/dryad.nk780	http://dx.doi.org/10.5061/dryad.nk780
CHG_Ethiopia	CenTrends quality control procedures	Climatologically assisted interpolation of seasonal anomalies	Calculating CenTrends seasonal anomalies	CenTrends interpolation procedure defining the variogram	CenTrends interpolation procedure ordinary kriging	CHG_Ethiopia_Durame	CenTrends_v1.zip	Dryad Digital Repository	10.5061/dryad.nk780	http://dx.doi.org/10.5061/dryad.nk780
CHG_Ethiopia	CenTrends quality control procedures	Climatologically assisted interpolation of seasonal anomalies	Calculating CenTrends seasonal anomalies	CenTrends interpolation procedure defining the variogram	CenTrends interpolation procedure ordinary kriging	CHG_Ethiopia_Assasa	CenTrends_v1.zip	Dryad Digital Repository	10.5061/dryad.nk780	http://dx.doi.org/10.5061/dryad.nk780
CHG_Ethiopia	CenTrends quality control procedures	Climatologically assisted interpolation of seasonal anomalies	Calculating CenTrends seasonal anomalies	CenTrends interpolation procedure defining the variogram	CenTrends interpolation procedure ordinary kriging	CHG_Ethiopia_Bedessa	CenTrends_v1.zip	Dryad Digital Repository	10.5061/dryad.nk780	http://dx.doi.org/10.5061/dryad.nk780
CHG_Tanzania	CenTrends quality control procedures	Climatologically assisted interpolation of seasonal anomalies	Calculating CenTrends seasonal anomalies	CenTrends interpolation procedure defining the variogram	CenTrends interpolation procedure ordinary kriging	CHG_Tanzania_Wami Prison Farm	CenTrends_v1.zip	Dryad Digital Repository	10.5061/dryad.nk780	http://dx.doi.org/10.5061/dryad.nk780
FSU_Kenya	CenTrends quality control procedures	Climatologically assisted interpolation of seasonal anomalies	Calculating CenTrends seasonal anomalies	CenTrends interpolation procedure defining the variogram	CenTrends interpolation procedure ordinary kriging	FSU_Kenya_Keekorok	CenTrends_v1.zip	Dryad Digital Repository	10.5061/dryad.nk780	http://dx.doi.org/10.5061/dryad.nk780
FSU_Kenya	CenTrends quality control procedures	Climatologically assisted interpolation of seasonal anomalies	Calculating CenTrends seasonal anomalies	CenTrends interpolation procedure defining the variogram	CenTrends interpolation procedure ordinary kriging	FSU_Kenya_Kenyangaga	CenTrends_v1.zip	Dryad Digital Repository	10.5061/dryad.nk780	http://dx.doi.org/10.5061/dryad.nk780
FSU_Kenya	CenTrends quality control procedures	Climatologically assisted interpolation of seasonal anomalies	Calculating CenTrends seasonal anomalies	CenTrends interpolation procedure defining the variogram	CenTrends interpolation procedure ordinary kriging	FSU_Kenya_Lemek Mission School	CenTrends_v1.zip	Dryad Digital Repository	10.5061/dryad.nk780	http://dx.doi.org/10.5061/dryad.nk780
FSU_Kenya	CenTrends quality control procedures	Climatologically assisted interpolation of seasonal anomalies	Calculating CenTrends seasonal anomalies	CenTrends interpolation procedure defining the variogram	CenTrends interpolation procedure ordinary kriging	FSU_Kenya_Loliondo	CenTrends_v1.zip	Dryad Digital Repository	10.5061/dryad.nk780	http://dx.doi.org/10.5061/dryad.nk780
FSU_Kenya	CenTrends quality control procedures	Climatologically assisted interpolation of seasonal anomalies	Calculating CenTrends seasonal anomalies	CenTrends interpolation procedure defining the variogram	CenTrends interpolation procedure ordinary kriging	FSU_Kenya_Mara Research Stn	CenTrends_v1.zip	Dryad Digital Repository	10.5061/dryad.nk780	http://dx.doi.org/10.5061/dryad.nk780
FSU_Kenya	CenTrends quality control procedures	Climatologically assisted interpolation of seasonal anomalies	Calculating CenTrends seasonal anomalies	CenTrends interpolation procedure defining the variogram	CenTrends interpolation procedure ordinary kriging	FSU_Kenya_Namanga Pr. Sch.	CenTrends_v1.zip	Dryad Digital Repository	10.5061/dryad.nk780	http://dx.doi.org/10.5061/dryad.nk780
FSU_Kenya	CenTrends quality control procedures	Climatologically assisted interpolation of seasonal anomalies	Calculating CenTrends seasonal anomalies	CenTrends interpolation procedure defining the variogram	CenTrends interpolation procedure ordinary kriging	FSU_Kenya_Narok	CenTrends_v1.zip	Dryad Digital Repository	10.5061/dryad.nk780	http://dx.doi.org/10.5061/dryad.nk780
FSU_Kenya	CenTrends quality control procedures	Climatologically assisted interpolation of seasonal anomalies	Calculating CenTrends seasonal anomalies	CenTrends interpolation procedure defining the variogram	CenTrends interpolation procedure ordinary kriging	FSU_Kenya_Nyabassi	CenTrends_v1.zip	Dryad Digital Repository	10.5061/dryad.nk780	http://dx.doi.org/10.5061/dryad.nk780
FSU_Tanzania	CenTrends quality control procedures	Climatologically assisted interpolation of seasonal anomalies	Calculating CenTrends seasonal anomalies	CenTrends interpolation procedure defining the variogram	CenTrends interpolation procedure ordinary kriging	FSU_Tanzania_Arash	CenTrends_v1.zip	Dryad Digital Repository	10.5061/dryad.nk780	http://dx.doi.org/10.5061/dryad.nk780
FSU_Tanzania	CenTrends quality control procedures	Climatologically assisted interpolation of seasonal anomalies	Calculating CenTrends seasonal anomalies	CenTrends interpolation procedure defining the variogram	CenTrends interpolation procedure ordinary kriging	FSU_Tanzania_Badi	CenTrends_v1.zip	Dryad Digital Repository	10.5061/dryad.nk780	http://dx.doi.org/10.5061/dryad.nk780
FSU_Tanzania	CenTrends quality control procedures	Climatologically assisted interpolation of seasonal anomalies	Calculating CenTrends seasonal anomalies	CenTrends interpolation procedure defining the variogram	CenTrends interpolation procedure ordinary kriging	FSU_Tanzania_Banagi	CenTrends_v1.zip	Dryad Digital Repository	10.5061/dryad.nk780	http://dx.doi.org/10.5061/dryad.nk780
FSU_Tanzania	CenTrends quality control procedures	Climatologically assisted interpolation of seasonal anomalies	Calculating CenTrends seasonal anomalies	CenTrends interpolation procedure defining the variogram	CenTrends interpolation procedure ordinary kriging	FSU_Tanzania_Barafu Kopje	CenTrends_v1.zip	Dryad Digital Repository	10.5061/dryad.nk780	http://dx.doi.org/10.5061/dryad.nk780
FSU_Tanzania	CenTrends quality control procedures	Climatologically assisted interpolation of seasonal anomalies	Calculating CenTrends seasonal anomalies	CenTrends interpolation procedure defining the variogram	CenTrends interpolation procedure ordinary kriging	FSU_Tanzania_Barafu North	CenTrends_v1.zip	Dryad Digital Repository	10.5061/dryad.nk780	http://dx.doi.org/10.5061/dryad.nk780
FSU_Tanzania	CenTrends quality control procedures	Climatologically assisted interpolation of seasonal anomalies	Calculating CenTrends seasonal anomalies	CenTrends interpolation procedure defining the variogram	CenTrends interpolation procedure ordinary kriging	FSU_Tanzania_Barafu-S.E. Kopjes	CenTrends_v1.zip	Dryad Digital Repository	10.5061/dryad.nk780	http://dx.doi.org/10.5061/dryad.nk780
FSU_Tanzania	CenTrends quality control procedures	Climatologically assisted interpolation of seasonal anomalies	Calculating CenTrends seasonal anomalies	CenTrends interpolation procedure defining the variogram	CenTrends interpolation procedure ordinary kriging	FSU_Tanzania_Bariri Bush Sch.	CenTrends_v1.zip	Dryad Digital Repository	10.5061/dryad.nk780	http://dx.doi.org/10.5061/dryad.nk780
FSU_Tanzania	CenTrends quality control procedures	Climatologically assisted interpolation of seasonal anomalies	Calculating CenTrends seasonal anomalies	CenTrends interpolation procedure defining the variogram	CenTrends interpolation procedure ordinary kriging	FSU_Tanzania_Ben Dhu Estate	CenTrends_v1.zip	Dryad Digital Repository	10.5061/dryad.nk780	http://dx.doi.org/10.5061/dryad.nk780
FSU_Tanzania	CenTrends quality control procedures	Climatologically assisted interpolation of seasonal anomalies	Calculating CenTrends seasonal anomalies	CenTrends interpolation procedure defining the variogram	CenTrends interpolation procedure ordinary kriging	FSU_Tanzania_Bergfrieden Oldeani	CenTrends_v1.zip	Dryad Digital Repository	10.5061/dryad.nk780	http://dx.doi.org/10.5061/dryad.nk780
FSU_Tanzania	CenTrends quality control procedures	Climatologically assisted interpolation of seasonal anomalies	Calculating CenTrends seasonal anomalies	CenTrends interpolation procedure defining the variogram	CenTrends interpolation procedure ordinary kriging	FSU_Tanzania_Bologonja Daily	CenTrends_v1.zip	Dryad Digital Repository	10.5061/dryad.nk780	http://dx.doi.org/10.5061/dryad.nk780
FSU_Tanzania	CenTrends quality control procedures	Climatologically assisted interpolation of seasonal anomalies	Calculating CenTrends seasonal anomalies	CenTrends interpolation procedure defining the variogram	CenTrends interpolation procedure ordinary kriging	FSU_Tanzania_Bologonja	CenTrends_v1.zip	Dryad Digital Repository	10.5061/dryad.nk780	http://dx.doi.org/10.5061/dryad.nk780
FSU_Tanzania	CenTrends quality control procedures	Climatologically assisted interpolation of seasonal anomalies	Calculating CenTrends seasonal anomalies	CenTrends interpolation procedure defining the variogram	CenTrends interpolation procedure ordinary kriging	FSU_Tanzania_Bololedi	CenTrends_v1.zip	Dryad Digital Repository	10.5061/dryad.nk780	http://dx.doi.org/10.5061/dryad.nk780
FSU_Tanzania	CenTrends quality control procedures	Climatologically assisted interpolation of seasonal anomalies	Calculating CenTrends seasonal anomalies	CenTrends interpolation procedure defining the variogram	CenTrends interpolation procedure ordinary kriging	FSU_Tanzania_Budekwa	CenTrends_v1.zip	Dryad Digital Repository	10.5061/dryad.nk780	http://dx.doi.org/10.5061/dryad.nk780
FSU_Tanzania	CenTrends quality control procedures	Climatologically assisted interpolation of seasonal anomalies	Calculating CenTrends seasonal anomalies	CenTrends interpolation procedure defining the variogram	CenTrends interpolation procedure ordinary kriging	FSU_Tanzania_Buhemba	CenTrends_v1.zip	Dryad Digital Repository	10.5061/dryad.nk780	http://dx.doi.org/10.5061/dryad.nk780
FSU_Tanzania	CenTrends quality control procedures	Climatologically assisted interpolation of seasonal anomalies	Calculating CenTrends seasonal anomalies	CenTrends interpolation procedure defining the variogram	CenTrends interpolation procedure ordinary kriging	FSU_Tanzania_Bulamba Ujamaa Vill	CenTrends_v1.zip	Dryad Digital Repository	10.5061/dryad.nk780	http://dx.doi.org/10.5061/dryad.nk780
FSU_Tanzania	CenTrends quality control procedures	Climatologically assisted interpolation of seasonal anomalies	Calculating CenTrends seasonal anomalies	CenTrends interpolation procedure defining the variogram	CenTrends interpolation procedure ordinary kriging	FSU_Tanzania_Bulima Nassa	CenTrends_v1.zip	Dryad Digital Repository	10.5061/dryad.nk780	http://dx.doi.org/10.5061/dryad.nk780
FSU_Tanzania	CenTrends quality control procedures	Climatologically assisted interpolation of seasonal anomalies	Calculating CenTrends seasonal anomalies	CenTrends interpolation procedure defining the variogram	CenTrends interpolation procedure ordinary kriging	FSU_Tanzania_Busegwe Mission	CenTrends_v1.zip	Dryad Digital Repository	10.5061/dryad.nk780	http://dx.doi.org/10.5061/dryad.nk780
FSU_Tanzania	CenTrends quality control procedures	Climatologically assisted interpolation of seasonal anomalies	Calculating CenTrends seasonal anomalies	CenTrends interpolation procedure defining the variogram	CenTrends interpolation procedure ordinary kriging	FSU_Tanzania_Buswete	CenTrends_v1.zip	Dryad Digital Repository	10.5061/dryad.nk780	http://dx.doi.org/10.5061/dryad.nk780
FSU_Tanzania	CenTrends quality control procedures	Climatologically assisted interpolation of seasonal anomalies	Calculating CenTrends seasonal anomalies	CenTrends interpolation procedure defining the variogram	CenTrends interpolation procedure ordinary kriging	FSU_Tanzania_Butiama Ujamaa Vill	CenTrends_v1.zip	Dryad Digital Repository	10.5061/dryad.nk780	http://dx.doi.org/10.5061/dryad.nk780
FSU_Tanzania	CenTrends quality control procedures	Climatologically assisted interpolation of seasonal anomalies	Calculating CenTrends seasonal anomalies	CenTrends interpolation procedure defining the variogram	CenTrends interpolation procedure ordinary kriging	FSU_Tanzania_Butragulu	CenTrends_v1.zip	Dryad Digital Repository	10.5061/dryad.nk780	http://dx.doi.org/10.5061/dryad.nk780
FSU_Tanzania	CenTrends quality control procedures	Climatologically assisted interpolation of seasonal anomalies	Calculating CenTrends seasonal anomalies	CenTrends interpolation procedure defining the variogram	CenTrends interpolation procedure ordinary kriging	FSU_Tanzania_Bwai	CenTrends_v1.zip	Dryad Digital Repository	10.5061/dryad.nk780	http://dx.doi.org/10.5061/dryad.nk780
FSU_Tanzania	CenTrends quality control procedures	Climatologically assisted interpolation of seasonal anomalies	Calculating CenTrends seasonal anomalies	CenTrends interpolation procedure defining the variogram	CenTrends interpolation procedure ordinary kriging	FSU_Tanzania_Bwiregi	CenTrends_v1.zip	Dryad Digital Repository	10.5061/dryad.nk780	http://dx.doi.org/10.5061/dryad.nk780
FSU_Tanzania	CenTrends quality control procedures	Climatologically assisted interpolation of seasonal anomalies	Calculating CenTrends seasonal anomalies	CenTrends interpolation procedure defining the variogram	CenTrends interpolation procedure ordinary kriging	FSU_Tanzania_Duma Gp / Mamarehe	CenTrends_v1.zip	Dryad Digital Repository	10.5061/dryad.nk780	http://dx.doi.org/10.5061/dryad.nk780
FSU_Tanzania	CenTrends quality control procedures	Climatologically assisted interpolation of seasonal anomalies	Calculating CenTrends seasonal anomalies	CenTrends interpolation procedure defining the variogram	CenTrends interpolation procedure ordinary kriging	FSU_Tanzania_Eland Kopjes	CenTrends_v1.zip	Dryad Digital Repository	10.5061/dryad.nk780	http://dx.doi.org/10.5061/dryad.nk780
FSU_Tanzania	CenTrends quality control procedures	Climatologically assisted interpolation of seasonal anomalies	Calculating CenTrends seasonal anomalies	CenTrends interpolation procedure defining the variogram	CenTrends interpolation procedure ordinary kriging	FSU_Tanzania_Endabash Pr. Sch.	CenTrends_v1.zip	Dryad Digital Repository	10.5061/dryad.nk780	http://dx.doi.org/10.5061/dryad.nk780
FSU_Tanzania	CenTrends quality control procedures	Climatologically assisted interpolation of seasonal anomalies	Calculating CenTrends seasonal anomalies	CenTrends interpolation procedure defining the variogram	CenTrends interpolation procedure ordinary kriging	FSU_Tanzania_Endulen	CenTrends_v1.zip	Dryad Digital Repository	10.5061/dryad.nk780	http://dx.doi.org/10.5061/dryad.nk780
FSU_Tanzania	CenTrends quality control procedures	Climatologically assisted interpolation of seasonal anomalies	Calculating CenTrends seasonal anomalies	CenTrends interpolation procedure defining the variogram	CenTrends interpolation procedure ordinary kriging	FSU_Tanzania_Engaruka	CenTrends_v1.zip	Dryad Digital Repository	10.5061/dryad.nk780	http://dx.doi.org/10.5061/dryad.nk780
FSU_Tanzania	CenTrends quality control procedures	Climatologically assisted interpolation of seasonal anomalies	Calculating CenTrends seasonal anomalies	CenTrends interpolation procedure defining the variogram	CenTrends interpolation procedure ordinary kriging	FSU_Tanzania_Engarenaibor	CenTrends_v1.zip	Dryad Digital Repository	10.5061/dryad.nk780	http://dx.doi.org/10.5061/dryad.nk780
FSU_Tanzania	CenTrends quality control procedures	Climatologically assisted interpolation of seasonal anomalies	Calculating CenTrends seasonal anomalies	CenTrends interpolation procedure defining the variogram	CenTrends interpolation procedure ordinary kriging	FSU_Tanzania_Girtasho_Sopa Jnct.	CenTrends_v1.zip	Dryad Digital Repository	10.5061/dryad.nk780	http://dx.doi.org/10.5061/dryad.nk780
FSU_Tanzania	CenTrends quality control procedures	Climatologically assisted interpolation of seasonal anomalies	Calculating CenTrends seasonal anomalies	CenTrends interpolation procedure defining the variogram	CenTrends interpolation procedure ordinary kriging	FSU_Tanzania_Gol Kopjes South	CenTrends_v1.zip	Dryad Digital Repository	10.5061/dryad.nk780	http://dx.doi.org/10.5061/dryad.nk780
FSU_Tanzania	CenTrends quality control procedures	Climatologically assisted interpolation of seasonal anomalies	Calculating CenTrends seasonal anomalies	CenTrends interpolation procedure defining the variogram	CenTrends interpolation procedure ordinary kriging	FSU_Tanzania_Gol North	CenTrends_v1.zip	Dryad Digital Repository	10.5061/dryad.nk780	http://dx.doi.org/10.5061/dryad.nk780
FSU_Tanzania	CenTrends quality control procedures	Climatologically assisted interpolation of seasonal anomalies	Calculating CenTrends seasonal anomalies	CenTrends interpolation procedure defining the variogram	CenTrends interpolation procedure ordinary kriging	FSU_Tanzania_Gula Mission	CenTrends_v1.zip	Dryad Digital Repository	10.5061/dryad.nk780	http://dx.doi.org/10.5061/dryad.nk780
FSU_Tanzania	CenTrends quality control procedures	Climatologically assisted interpolation of seasonal anomalies	Calculating CenTrends seasonal anomalies	CenTrends interpolation procedure defining the variogram	CenTrends interpolation procedure ordinary kriging	FSU_Tanzania_Handajega Gd. Post	CenTrends_v1.zip	Dryad Digital Repository	10.5061/dryad.nk780	http://dx.doi.org/10.5061/dryad.nk780
FSU_Tanzania	CenTrends quality control procedures	Climatologically assisted interpolation of seasonal anomalies	Calculating CenTrends seasonal anomalies	CenTrends interpolation procedure defining the variogram	CenTrends interpolation procedure ordinary kriging	FSU_Tanzania_Hembe_Kimerishi 2	CenTrends_v1.zip	Dryad Digital Repository	10.5061/dryad.nk780	http://dx.doi.org/10.5061/dryad.nk780
FSU_Tanzania	CenTrends quality control procedures	Climatologically assisted interpolation of seasonal anomalies	Calculating CenTrends seasonal anomalies	CenTrends interpolation procedure defining the variogram	CenTrends interpolation procedure ordinary kriging	FSU_Tanzania_Hidden Valley	CenTrends_v1.zip	Dryad Digital Repository	10.5061/dryad.nk780	http://dx.doi.org/10.5061/dryad.nk780
FSU_Tanzania	CenTrends quality control procedures	Climatologically assisted interpolation of seasonal anomalies	Calculating CenTrends seasonal anomalies	CenTrends interpolation procedure defining the variogram	CenTrends interpolation procedure ordinary kriging	FSU_Tanzania_Hidden Valley Kopjes	CenTrends_v1.zip	Dryad Digital Repository	10.5061/dryad.nk780	http://dx.doi.org/10.5061/dryad.nk780
FSU_Tanzania	CenTrends quality control procedures	Climatologically assisted interpolation of seasonal anomalies	Calculating CenTrends seasonal anomalies	CenTrends interpolation procedure defining the variogram	CenTrends interpolation procedure ordinary kriging	FSU_Tanzania_Hindawashi/Mwamalasa	CenTrends_v1.zip	Dryad Digital Repository	10.5061/dryad.nk780	http://dx.doi.org/10.5061/dryad.nk780
FSU_Tanzania	CenTrends quality control procedures	Climatologically assisted interpolation of seasonal anomalies	Calculating CenTrends seasonal anomalies	CenTrends interpolation procedure defining the variogram	CenTrends interpolation procedure ordinary kriging	FSU_Tanzania_Ibadakuli	CenTrends_v1.zip	Dryad Digital Repository	10.5061/dryad.nk780	http://dx.doi.org/10.5061/dryad.nk780
FSU_Tanzania	CenTrends quality control procedures	Climatologically assisted interpolation of seasonal anomalies	Calculating CenTrends seasonal anomalies	CenTrends interpolation procedure defining the variogram	CenTrends interpolation procedure ordinary kriging	FSU_Tanzania_Igaganulwa	CenTrends_v1.zip	Dryad Digital Repository	10.5061/dryad.nk780	http://dx.doi.org/10.5061/dryad.nk780
FSU_Tanzania	CenTrends quality control procedures	Climatologically assisted interpolation of seasonal anomalies	Calculating CenTrends seasonal anomalies	CenTrends interpolation procedure defining the variogram	CenTrends interpolation procedure ordinary kriging	FSU_Tanzania_Igwata Pr. Sch.	CenTrends_v1.zip	Dryad Digital Repository	10.5061/dryad.nk780	http://dx.doi.org/10.5061/dryad.nk780
FSU_Tanzania	CenTrends quality control procedures	Climatologically assisted interpolation of seasonal anomalies	Calculating CenTrends seasonal anomalies	CenTrends interpolation procedure defining the variogram	CenTrends interpolation procedure ordinary kriging	FSU_Tanzania_Igwata	CenTrends_v1.zip	Dryad Digital Repository	10.5061/dryad.nk780	http://dx.doi.org/10.5061/dryad.nk780
FSU_Tanzania	CenTrends quality control procedures	Climatologically assisted interpolation of seasonal anomalies	Calculating CenTrends seasonal anomalies	CenTrends interpolation procedure defining the variogram	CenTrends interpolation procedure ordinary kriging	FSU_Tanzania_Ikizu	CenTrends_v1.zip	Dryad Digital Repository	10.5061/dryad.nk780	http://dx.doi.org/10.5061/dryad.nk780
FSU_Tanzania	CenTrends quality control procedures	Climatologically assisted interpolation of seasonal anomalies	Calculating CenTrends seasonal anomalies	CenTrends interpolation procedure defining the variogram	CenTrends interpolation procedure ordinary kriging	FSU_Tanzania_Ikoma	CenTrends_v1.zip	Dryad Digital Repository	10.5061/dryad.nk780	http://dx.doi.org/10.5061/dryad.nk780
FSU_Tanzania	CenTrends quality control procedures	Climatologically assisted interpolation of seasonal anomalies	Calculating CenTrends seasonal anomalies	CenTrends interpolation procedure defining the variogram	CenTrends interpolation procedure ordinary kriging	FSU_Tanzania_Isanga	CenTrends_v1.zip	Dryad Digital Repository	10.5061/dryad.nk780	http://dx.doi.org/10.5061/dryad.nk780
FSU_Tanzania	CenTrends quality control procedures	Climatologically assisted interpolation of seasonal anomalies	Calculating CenTrends seasonal anomalies	CenTrends interpolation procedure defining the variogram	CenTrends interpolation procedure ordinary kriging	FSU_Tanzania_Issenye	CenTrends_v1.zip	Dryad Digital Repository	10.5061/dryad.nk780	http://dx.doi.org/10.5061/dryad.nk780
FSU_Tanzania	CenTrends quality control procedures	Climatologically assisted interpolation of seasonal anomalies	Calculating CenTrends seasonal anomalies	CenTrends interpolation procedure defining the variogram	CenTrends interpolation procedure ordinary kriging	FSU_Tanzania_Itonjo_Duma-Moru 4	CenTrends_v1.zip	Dryad Digital Repository	10.5061/dryad.nk780	http://dx.doi.org/10.5061/dryad.nk780
FSU_Tanzania	CenTrends quality control procedures	Climatologically assisted interpolation of seasonal anomalies	Calculating CenTrends seasonal anomalies	CenTrends interpolation procedure defining the variogram	CenTrends interpolation procedure ordinary kriging	FSU_Tanzania_Kainam	CenTrends_v1.zip	Dryad Digital Repository	10.5061/dryad.nk780	http://dx.doi.org/10.5061/dryad.nk780
FSU_Tanzania	CenTrends quality control procedures	Climatologically assisted interpolation of seasonal anomalies	Calculating CenTrends seasonal anomalies	CenTrends interpolation procedure defining the variogram	CenTrends interpolation procedure ordinary kriging	FSU_Tanzania_Kanawa Pr.Sch.	CenTrends_v1.zip	Dryad Digital Repository	10.5061/dryad.nk780	http://dx.doi.org/10.5061/dryad.nk780
FSU_Tanzania	CenTrends quality control procedures	Climatologically assisted interpolation of seasonal anomalies	Calculating CenTrends seasonal anomalies	CenTrends interpolation procedure defining the variogram	CenTrends interpolation procedure ordinary kriging	FSU_Tanzania_Karatu R.C. Parish	CenTrends_v1.zip	Dryad Digital Repository	10.5061/dryad.nk780	http://dx.doi.org/10.5061/dryad.nk780
FSU_Tanzania	CenTrends quality control procedures	Climatologically assisted interpolation of seasonal anomalies	Calculating CenTrends seasonal anomalies	CenTrends interpolation procedure defining the variogram	CenTrends interpolation procedure ordinary kriging	FSU_Tanzania_Karatu	CenTrends_v1.zip	Dryad Digital Repository	10.5061/dryad.nk780	http://dx.doi.org/10.5061/dryad.nk780
FSU_Tanzania	CenTrends quality control procedures	Climatologically assisted interpolation of seasonal anomalies	Calculating CenTrends seasonal anomalies	CenTrends interpolation procedure defining the variogram	CenTrends interpolation procedure ordinary kriging	FSU_Tanzania_Kiabakari	CenTrends_v1.zip	Dryad Digital Repository	10.5061/dryad.nk780	http://dx.doi.org/10.5061/dryad.nk780
FSU_Tanzania	CenTrends quality control procedures	Climatologically assisted interpolation of seasonal anomalies	Calculating CenTrends seasonal anomalies	CenTrends interpolation procedure defining the variogram	CenTrends interpolation procedure ordinary kriging	FSU_Tanzania_Kiagata	CenTrends_v1.zip	Dryad Digital Repository	10.5061/dryad.nk780	http://dx.doi.org/10.5061/dryad.nk780
FSU_Tanzania	CenTrends quality control procedures	Climatologically assisted interpolation of seasonal anomalies	Calculating CenTrends seasonal anomalies	CenTrends interpolation procedure defining the variogram	CenTrends interpolation procedure ordinary kriging	FSU_Tanzania_Kiloleli	CenTrends_v1.zip	Dryad Digital Repository	10.5061/dryad.nk780	http://dx.doi.org/10.5061/dryad.nk780
FSU_Tanzania	CenTrends quality control procedures	Climatologically assisted interpolation of seasonal anomalies	Calculating CenTrends seasonal anomalies	CenTrends interpolation procedure defining the variogram	CenTrends interpolation procedure ordinary kriging	FSU_Tanzania_Kilulu Mission	CenTrends_v1.zip	Dryad Digital Repository	10.5061/dryad.nk780	http://dx.doi.org/10.5061/dryad.nk780
FSU_Tanzania	CenTrends quality control procedures	Climatologically assisted interpolation of seasonal anomalies	Calculating CenTrends seasonal anomalies	CenTrends interpolation procedure defining the variogram	CenTrends interpolation procedure ordinary kriging	FSU_Tanzania_Kimerishe	CenTrends_v1.zip	Dryad Digital Repository	10.5061/dryad.nk780	http://dx.doi.org/10.5061/dryad.nk780
FSU_Tanzania	CenTrends quality control procedures	Climatologically assisted interpolation of seasonal anomalies	Calculating CenTrends seasonal anomalies	CenTrends interpolation procedure defining the variogram	CenTrends interpolation procedure ordinary kriging	FSU_Tanzania_Kirawira Research_B	CenTrends_v1.zip	Dryad Digital Repository	10.5061/dryad.nk780	http://dx.doi.org/10.5061/dryad.nk780
FSU_Tanzania	CenTrends quality control procedures	Climatologically assisted interpolation of seasonal anomalies	Calculating CenTrends seasonal anomalies	CenTrends interpolation procedure defining the variogram	CenTrends interpolation procedure ordinary kriging	FSU_Tanzania_Kirawira Guard Post	CenTrends_v1.zip	Dryad Digital Repository	10.5061/dryad.nk780	http://dx.doi.org/10.5061/dryad.nk780
FSU_Tanzania	CenTrends quality control procedures	Climatologically assisted interpolation of seasonal anomalies	Calculating CenTrends seasonal anomalies	CenTrends interpolation procedure defining the variogram	CenTrends interpolation procedure ordinary kriging	FSU_Tanzania_Kisaka Nguruime	CenTrends_v1.zip	Dryad Digital Repository	10.5061/dryad.nk780	http://dx.doi.org/10.5061/dryad.nk780
FSU_Tanzania	CenTrends quality control procedures	Climatologically assisted interpolation of seasonal anomalies	Calculating CenTrends seasonal anomalies	CenTrends interpolation procedure defining the variogram	CenTrends interpolation procedure ordinary kriging	FSU_Tanzania_Kisesa Pr. Sch.	CenTrends_v1.zip	Dryad Digital Repository	10.5061/dryad.nk780	http://dx.doi.org/10.5061/dryad.nk780
FSU_Tanzania	CenTrends quality control procedures	Climatologically assisted interpolation of seasonal anomalies	Calculating CenTrends seasonal anomalies	CenTrends interpolation procedure defining the variogram	CenTrends interpolation procedure ordinary kriging	FSU_Tanzania_Kishapu	CenTrends_v1.zip	Dryad Digital Repository	10.5061/dryad.nk780	http://dx.doi.org/10.5061/dryad.nk780
FSU_Tanzania	CenTrends quality control procedures	Climatologically assisted interpolation of seasonal anomalies	Calculating CenTrends seasonal anomalies	CenTrends interpolation procedure defining the variogram	CenTrends interpolation procedure ordinary kriging	FSU_Tanzania_Klein'S Camp	CenTrends_v1.zip	Dryad Digital Repository	10.5061/dryad.nk780	http://dx.doi.org/10.5061/dryad.nk780
FSU_Tanzania	CenTrends quality control procedures	Climatologically assisted interpolation of seasonal anomalies	Calculating CenTrends seasonal anomalies	CenTrends interpolation procedure defining the variogram	CenTrends interpolation procedure ordinary kriging	FSU_Tanzania_Klein'S Airstrip	CenTrends_v1.zip	Dryad Digital Repository	10.5061/dryad.nk780	http://dx.doi.org/10.5061/dryad.nk780
FSU_Tanzania	CenTrends quality control procedures	Climatologically assisted interpolation of seasonal anomalies	Calculating CenTrends seasonal anomalies	CenTrends interpolation procedure defining the variogram	CenTrends interpolation procedure ordinary kriging	FSU_Tanzania_Kogatende Guard Post	CenTrends_v1.zip	Dryad Digital Repository	10.5061/dryad.nk780	http://dx.doi.org/10.5061/dryad.nk780
FSU_Tanzania	CenTrends quality control procedures	Climatologically assisted interpolation of seasonal anomalies	Calculating CenTrends seasonal anomalies	CenTrends interpolation procedure defining the variogram	CenTrends interpolation procedure ordinary kriging	FSU_Tanzania_Kolandoto	CenTrends_v1.zip	Dryad Digital Repository	10.5061/dryad.nk780	http://dx.doi.org/10.5061/dryad.nk780
FSU_Tanzania	CenTrends quality control procedures	Climatologically assisted interpolation of seasonal anomalies	Calculating CenTrends seasonal anomalies	CenTrends interpolation procedure defining the variogram	CenTrends interpolation procedure ordinary kriging	FSU_Tanzania_Komunge Mission	CenTrends_v1.zip	Dryad Digital Repository	10.5061/dryad.nk780	http://dx.doi.org/10.5061/dryad.nk780
FSU_Tanzania	CenTrends quality control procedures	Climatologically assisted interpolation of seasonal anomalies	Calculating CenTrends seasonal anomalies	CenTrends interpolation procedure defining the variogram	CenTrends interpolation procedure ordinary kriging	FSU_Tanzania_Kongoni Est. Oldeani	CenTrends_v1.zip	Dryad Digital Repository	10.5061/dryad.nk780	http://dx.doi.org/10.5061/dryad.nk780
FSU_Tanzania	CenTrends quality control procedures	Climatologically assisted interpolation of seasonal anomalies	Calculating CenTrends seasonal anomalies	CenTrends interpolation procedure defining the variogram	CenTrends interpolation procedure ordinary kriging	FSU_Tanzania_Kowak	CenTrends_v1.zip	Dryad Digital Repository	10.5061/dryad.nk780	http://dx.doi.org/10.5061/dryad.nk780
FSU_Tanzania	CenTrends quality control procedures	Climatologically assisted interpolation of seasonal anomalies	Calculating CenTrends seasonal anomalies	CenTrends interpolation procedure defining the variogram	CenTrends interpolation procedure ordinary kriging	FSU_Tanzania_Lake Lagarja	CenTrends_v1.zip	Dryad Digital Repository	10.5061/dryad.nk780	http://dx.doi.org/10.5061/dryad.nk780
FSU_Tanzania	CenTrends quality control procedures	Climatologically assisted interpolation of seasonal anomalies	Calculating CenTrends seasonal anomalies	CenTrends interpolation procedure defining the variogram	CenTrends interpolation procedure ordinary kriging	FSU_Tanzania_Lagarja West	CenTrends_v1.zip	Dryad Digital Repository	10.5061/dryad.nk780	http://dx.doi.org/10.5061/dryad.nk780
FSU_Tanzania	CenTrends quality control procedures	Climatologically assisted interpolation of seasonal anomalies	Calculating CenTrends seasonal anomalies	CenTrends interpolation procedure defining the variogram	CenTrends interpolation procedure ordinary kriging	FSU_Tanzania_Lamai Guard Post	CenTrends_v1.zip	Dryad Digital Repository	10.5061/dryad.nk780	http://dx.doi.org/10.5061/dryad.nk780
FSU_Tanzania	CenTrends quality control procedures	Climatologically assisted interpolation of seasonal anomalies	Calculating CenTrends seasonal anomalies	CenTrends interpolation procedure defining the variogram	CenTrends interpolation procedure ordinary kriging	FSU_Tanzania_Lemuta Northwest	CenTrends_v1.zip	Dryad Digital Repository	10.5061/dryad.nk780	http://dx.doi.org/10.5061/dryad.nk780
FSU_Tanzania	CenTrends quality control procedures	Climatologically assisted interpolation of seasonal anomalies	Calculating CenTrends seasonal anomalies	CenTrends interpolation procedure defining the variogram	CenTrends interpolation procedure ordinary kriging	FSU_Tanzania_Lemuta	CenTrends_v1.zip	Dryad Digital Repository	10.5061/dryad.nk780	http://dx.doi.org/10.5061/dryad.nk780
FSU_Tanzania	CenTrends quality control procedures	Climatologically assisted interpolation of seasonal anomalies	Calculating CenTrends seasonal anomalies	CenTrends interpolation procedure defining the variogram	CenTrends interpolation procedure ordinary kriging	FSU_Tanzania_Lerale Medungi	CenTrends_v1.zip	Dryad Digital Repository	10.5061/dryad.nk780	http://dx.doi.org/10.5061/dryad.nk780
FSU_Tanzania	CenTrends quality control procedures	Climatologically assisted interpolation of seasonal anomalies	Calculating CenTrends seasonal anomalies	CenTrends interpolation procedure defining the variogram	CenTrends interpolation procedure ordinary kriging	FSU_Tanzania_Lobo 2_Joy Belsky 2	CenTrends_v1.zip	Dryad Digital Repository	10.5061/dryad.nk780	http://dx.doi.org/10.5061/dryad.nk780
FSU_Tanzania	CenTrends quality control procedures	Climatologically assisted interpolation of seasonal anomalies	Calculating CenTrends seasonal anomalies	CenTrends interpolation procedure defining the variogram	CenTrends interpolation procedure ordinary kriging	FSU_Tanzania_Lobo 3_Ololbariare	CenTrends_v1.zip	Dryad Digital Repository	10.5061/dryad.nk780	http://dx.doi.org/10.5061/dryad.nk780
FSU_Tanzania	CenTrends quality control procedures	Climatologically assisted interpolation of seasonal anomalies	Calculating CenTrends seasonal anomalies	CenTrends interpolation procedure defining the variogram	CenTrends interpolation procedure ordinary kriging	FSU_Tanzania_Lobo Airstrip	CenTrends_v1.zip	Dryad Digital Repository	10.5061/dryad.nk780	http://dx.doi.org/10.5061/dryad.nk780
FSU_Tanzania	CenTrends quality control procedures	Climatologically assisted interpolation of seasonal anomalies	Calculating CenTrends seasonal anomalies	CenTrends interpolation procedure defining the variogram	CenTrends interpolation procedure ordinary kriging	FSU_Tanzania_Lobo Lodge Met._Togo	CenTrends_v1.zip	Dryad Digital Repository	10.5061/dryad.nk780	http://dx.doi.org/10.5061/dryad.nk780
FSU_Tanzania	CenTrends quality control procedures	Climatologically assisted interpolation of seasonal anomalies	Calculating CenTrends seasonal anomalies	CenTrends interpolation procedure defining the variogram	CenTrends interpolation procedure ordinary kriging	FSU_Tanzania_Loliondo Kopjes	CenTrends_v1.zip	Dryad Digital Repository	10.5061/dryad.nk780	http://dx.doi.org/10.5061/dryad.nk780
FSU_Tanzania	CenTrends quality control procedures	Climatologically assisted interpolation of seasonal anomalies	Calculating CenTrends seasonal anomalies	CenTrends interpolation procedure defining the variogram	CenTrends interpolation procedure ordinary kriging	FSU_Tanzania_Longido	CenTrends_v1.zip	Dryad Digital Repository	10.5061/dryad.nk780	http://dx.doi.org/10.5061/dryad.nk780
FSU_Tanzania	CenTrends quality control procedures	Climatologically assisted interpolation of seasonal anomalies	Calculating CenTrends seasonal anomalies	CenTrends interpolation procedure defining the variogram	CenTrends interpolation procedure ordinary kriging	FSU_Tanzania_Lukuba Island	CenTrends_v1.zip	Dryad Digital Repository	10.5061/dryad.nk780	http://dx.doi.org/10.5061/dryad.nk780
FSU_Tanzania	CenTrends quality control procedures	Climatologically assisted interpolation of seasonal anomalies	Calculating CenTrends seasonal anomalies	CenTrends interpolation procedure defining the variogram	CenTrends interpolation procedure ordinary kriging	FSU_Tanzania_Madukani	CenTrends_v1.zip	Dryad Digital Repository	10.5061/dryad.nk780	http://dx.doi.org/10.5061/dryad.nk780
FSU_Tanzania	CenTrends quality control procedures	Climatologically assisted interpolation of seasonal anomalies	Calculating CenTrends seasonal anomalies	CenTrends interpolation procedure defining the variogram	CenTrends interpolation procedure ordinary kriging	FSU_Tanzania_Maerua Kopjes_North	CenTrends_v1.zip	Dryad Digital Repository	10.5061/dryad.nk780	http://dx.doi.org/10.5061/dryad.nk780
FSU_Tanzania	CenTrends quality control procedures	Climatologically assisted interpolation of seasonal anomalies	Calculating CenTrends seasonal anomalies	CenTrends interpolation procedure defining the variogram	CenTrends interpolation procedure ordinary kriging	FSU_Tanzania_Lake Magadi	CenTrends_v1.zip	Dryad Digital Repository	10.5061/dryad.nk780	http://dx.doi.org/10.5061/dryad.nk780
FSU_Tanzania	CenTrends quality control procedures	Climatologically assisted interpolation of seasonal anomalies	Calculating CenTrends seasonal anomalies	CenTrends interpolation procedure defining the variogram	CenTrends interpolation procedure ordinary kriging	FSU_Tanzania_Malampaka	CenTrends_v1.zip	Dryad Digital Repository	10.5061/dryad.nk780	http://dx.doi.org/10.5061/dryad.nk780
FSU_Tanzania	CenTrends quality control procedures	Climatologically assisted interpolation of seasonal anomalies	Calculating CenTrends seasonal anomalies	CenTrends interpolation procedure defining the variogram	CenTrends interpolation procedure ordinary kriging	FSU_Tanzania_Malya Dam Wall	CenTrends_v1.zip	Dryad Digital Repository	10.5061/dryad.nk780	http://dx.doi.org/10.5061/dryad.nk780
FSU_Tanzania	CenTrends quality control procedures	Climatologically assisted interpolation of seasonal anomalies	Calculating CenTrends seasonal anomalies	CenTrends interpolation procedure defining the variogram	CenTrends interpolation procedure ordinary kriging	FSU_Tanzania_Mara Guard Post	CenTrends_v1.zip	Dryad Digital Repository	10.5061/dryad.nk780	http://dx.doi.org/10.5061/dryad.nk780
FSU_Tanzania	CenTrends quality control procedures	Climatologically assisted interpolation of seasonal anomalies	Calculating CenTrends seasonal anomalies	CenTrends interpolation procedure defining the variogram	CenTrends interpolation procedure ordinary kriging	FSU_Tanzania_Masanwa	CenTrends_v1.zip	Dryad Digital Repository	10.5061/dryad.nk780	http://dx.doi.org/10.5061/dryad.nk780
FSU_Tanzania	CenTrends quality control procedures	Climatologically assisted interpolation of seasonal anomalies	Calculating CenTrends seasonal anomalies	CenTrends interpolation procedure defining the variogram	CenTrends interpolation procedure ordinary kriging	FSU_Tanzania_Masela	CenTrends_v1.zip	Dryad Digital Repository	10.5061/dryad.nk780	http://dx.doi.org/10.5061/dryad.nk780
FSU_Tanzania	CenTrends quality control procedures	Climatologically assisted interpolation of seasonal anomalies	Calculating CenTrends seasonal anomalies	CenTrends interpolation procedure defining the variogram	CenTrends interpolation procedure ordinary kriging	FSU_Tanzania_Maswa Hydromet	CenTrends_v1.zip	Dryad Digital Repository	10.5061/dryad.nk780	http://dx.doi.org/10.5061/dryad.nk780
FSU_Tanzania	CenTrends quality control procedures	Climatologically assisted interpolation of seasonal anomalies	Calculating CenTrends seasonal anomalies	CenTrends interpolation procedure defining the variogram	CenTrends interpolation procedure ordinary kriging	FSU_Tanzania_Matongo Pr. Sch.	CenTrends_v1.zip	Dryad Digital Repository	10.5061/dryad.nk780	http://dx.doi.org/10.5061/dryad.nk780
FSU_Tanzania	CenTrends quality control procedures	Climatologically assisted interpolation of seasonal anomalies	Calculating CenTrends seasonal anomalies	CenTrends interpolation procedure defining the variogram	CenTrends interpolation procedure ordinary kriging	FSU_Tanzania_Mbalageti	CenTrends_v1.zip	Dryad Digital Repository	10.5061/dryad.nk780	http://dx.doi.org/10.5061/dryad.nk780
FSU_Tanzania	CenTrends quality control procedures	Climatologically assisted interpolation of seasonal anomalies	Calculating CenTrends seasonal anomalies	CenTrends interpolation procedure defining the variogram	CenTrends interpolation procedure ordinary kriging	FSU_Tanzania_Mbulu Agric.	CenTrends_v1.zip	Dryad Digital Repository	10.5061/dryad.nk780	http://dx.doi.org/10.5061/dryad.nk780
FSU_Tanzania	CenTrends quality control procedures	Climatologically assisted interpolation of seasonal anomalies	Calculating CenTrends seasonal anomalies	CenTrends interpolation procedure defining the variogram	CenTrends interpolation procedure ordinary kriging	FSU_Tanzania_Mbulu Mission	CenTrends_v1.zip	Dryad Digital Repository	10.5061/dryad.nk780	http://dx.doi.org/10.5061/dryad.nk780
FSU_Tanzania	CenTrends quality control procedures	Climatologically assisted interpolation of seasonal anomalies	Calculating CenTrends seasonal anomalies	CenTrends interpolation procedure defining the variogram	CenTrends interpolation procedure ordinary kriging	FSU_Tanzania_Mbulu Mbulu	CenTrends_v1.zip	Dryad Digital Repository	10.5061/dryad.nk780	http://dx.doi.org/10.5061/dryad.nk780
FSU_Tanzania	CenTrends quality control procedures	Climatologically assisted interpolation of seasonal anomalies	Calculating CenTrends seasonal anomalies	CenTrends interpolation procedure defining the variogram	CenTrends interpolation procedure ordinary kriging	FSU_Tanzania_Mihama	CenTrends_v1.zip	Dryad Digital Repository	10.5061/dryad.nk780	http://dx.doi.org/10.5061/dryad.nk780
FSU_Tanzania	CenTrends quality control procedures	Climatologically assisted interpolation of seasonal anomalies	Calculating CenTrends seasonal anomalies	CenTrends interpolation procedure defining the variogram	CenTrends interpolation procedure ordinary kriging	FSU_Tanzania_Mkula Dam	CenTrends_v1.zip	Dryad Digital Repository	10.5061/dryad.nk780	http://dx.doi.org/10.5061/dryad.nk780
FSU_Tanzania	CenTrends quality control procedures	Climatologically assisted interpolation of seasonal anomalies	Calculating CenTrends seasonal anomalies	CenTrends interpolation procedure defining the variogram	CenTrends interpolation procedure ordinary kriging	FSU_Tanzania_Mkula Nassa	CenTrends_v1.zip	Dryad Digital Repository	10.5061/dryad.nk780	http://dx.doi.org/10.5061/dryad.nk780
FSU_Tanzania	CenTrends quality control procedures	Climatologically assisted interpolation of seasonal anomalies	Calculating CenTrends seasonal anomalies	CenTrends interpolation procedure defining the variogram	CenTrends interpolation procedure ordinary kriging	FSU_Tanzania_Moru Kopjes	CenTrends_v1.zip	Dryad Digital Repository	10.5061/dryad.nk780	http://dx.doi.org/10.5061/dryad.nk780
FSU_Tanzania	CenTrends quality control procedures	Climatologically assisted interpolation of seasonal anomalies	Calculating CenTrends seasonal anomalies	CenTrends interpolation procedure defining the variogram	CenTrends interpolation procedure ordinary kriging	FSU_Tanzania_Mto Wa Mbu	CenTrends_v1.zip	Dryad Digital Repository	10.5061/dryad.nk780	http://dx.doi.org/10.5061/dryad.nk780
FSU_Tanzania	CenTrends quality control procedures	Climatologically assisted interpolation of seasonal anomalies	Calculating CenTrends seasonal anomalies	CenTrends interpolation procedure defining the variogram	CenTrends interpolation procedure ordinary kriging	FSU_Tanzania_Mto Wa Mbu Agric	CenTrends_v1.zip	Dryad Digital Repository	10.5061/dryad.nk780	http://dx.doi.org/10.5061/dryad.nk780
FSU_Tanzania	CenTrends quality control procedures	Climatologically assisted interpolation of seasonal anomalies	Calculating CenTrends seasonal anomalies	CenTrends interpolation procedure defining the variogram	CenTrends interpolation procedure ordinary kriging	FSU_Tanzania_Mugumu	CenTrends_v1.zip	Dryad Digital Repository	10.5061/dryad.nk780	http://dx.doi.org/10.5061/dryad.nk780
FSU_Tanzania	CenTrends quality control procedures	Climatologically assisted interpolation of seasonal anomalies	Calculating CenTrends seasonal anomalies	CenTrends interpolation procedure defining the variogram	CenTrends interpolation procedure ordinary kriging	FSU_Tanzania_Mukoma Plain	CenTrends_v1.zip	Dryad Digital Repository	10.5061/dryad.nk780	http://dx.doi.org/10.5061/dryad.nk780
FSU_Tanzania	CenTrends quality control procedures	Climatologically assisted interpolation of seasonal anomalies	Calculating CenTrends seasonal anomalies	CenTrends interpolation procedure defining the variogram	CenTrends interpolation procedure ordinary kriging	FSU_Tanzania_Musabi	CenTrends_v1.zip	Dryad Digital Repository	10.5061/dryad.nk780	http://dx.doi.org/10.5061/dryad.nk780
FSU_Tanzania	CenTrends quality control procedures	Climatologically assisted interpolation of seasonal anomalies	Calculating CenTrends seasonal anomalies	CenTrends interpolation procedure defining the variogram	CenTrends interpolation procedure ordinary kriging	FSU_Tanzania_Musoma Met. Stn.	CenTrends_v1.zip	Dryad Digital Repository	10.5061/dryad.nk780	http://dx.doi.org/10.5061/dryad.nk780
FSU_Tanzania	CenTrends quality control procedures	Climatologically assisted interpolation of seasonal anomalies	Calculating CenTrends seasonal anomalies	CenTrends interpolation procedure defining the variogram	CenTrends interpolation procedure ordinary kriging	FSU_Tanzania_Mwadui	CenTrends_v1.zip	Dryad Digital Repository	10.5061/dryad.nk780	http://dx.doi.org/10.5061/dryad.nk780
FSU_Tanzania	CenTrends quality control procedures	Climatologically assisted interpolation of seasonal anomalies	Calculating CenTrends seasonal anomalies	CenTrends interpolation procedure defining the variogram	CenTrends interpolation procedure ordinary kriging	FSU_Tanzania_Mwagala Mission	CenTrends_v1.zip	Dryad Digital Repository	10.5061/dryad.nk780	http://dx.doi.org/10.5061/dryad.nk780
FSU_Tanzania	CenTrends quality control procedures	Climatologically assisted interpolation of seasonal anomalies	Calculating CenTrends seasonal anomalies	CenTrends interpolation procedure defining the variogram	CenTrends interpolation procedure ordinary kriging	FSU_Tanzania_Mwamashele	CenTrends_v1.zip	Dryad Digital Repository	10.5061/dryad.nk780	http://dx.doi.org/10.5061/dryad.nk780
FSU_Tanzania	CenTrends quality control procedures	Climatologically assisted interpolation of seasonal anomalies	Calculating CenTrends seasonal anomalies	CenTrends interpolation procedure defining the variogram	CenTrends interpolation procedure ordinary kriging	FSU_Tanzania_Mwamala Sub-Stn	CenTrends_v1.zip	Dryad Digital Repository	10.5061/dryad.nk780	http://dx.doi.org/10.5061/dryad.nk780
FSU_Tanzania	CenTrends quality control procedures	Climatologically assisted interpolation of seasonal anomalies	Calculating CenTrends seasonal anomalies	CenTrends interpolation procedure defining the variogram	CenTrends interpolation procedure ordinary kriging	FSU_Tanzania_Naabi Park Boundary	CenTrends_v1.zip	Dryad Digital Repository	10.5061/dryad.nk780	http://dx.doi.org/10.5061/dryad.nk780
FSU_Tanzania	CenTrends quality control procedures	Climatologically assisted interpolation of seasonal anomalies	Calculating CenTrends seasonal anomalies	CenTrends interpolation procedure defining the variogram	CenTrends interpolation procedure ordinary kriging	FSU_Tanzania_Naabi North Excl	CenTrends_v1.zip	Dryad Digital Repository	10.5061/dryad.nk780	http://dx.doi.org/10.5061/dryad.nk780
FSU_Tanzania	CenTrends quality control procedures	Climatologically assisted interpolation of seasonal anomalies	Calculating CenTrends seasonal anomalies	CenTrends interpolation procedure defining the variogram	CenTrends interpolation procedure ordinary kriging	FSU_Tanzania_Naabi Hill	CenTrends_v1.zip	Dryad Digital Repository	10.5061/dryad.nk780	http://dx.doi.org/10.5061/dryad.nk780
FSU_Tanzania	CenTrends quality control procedures	Climatologically assisted interpolation of seasonal anomalies	Calculating CenTrends seasonal anomalies	CenTrends interpolation procedure defining the variogram	CenTrends interpolation procedure ordinary kriging	FSU_Tanzania_Naabi-Lagarja Jnct.	CenTrends_v1.zip	Dryad Digital Repository	10.5061/dryad.nk780	http://dx.doi.org/10.5061/dryad.nk780
FSU_Tanzania	CenTrends quality control procedures	Climatologically assisted interpolation of seasonal anomalies	Calculating CenTrends seasonal anomalies	CenTrends interpolation procedure defining the variogram	CenTrends interpolation procedure ordinary kriging	FSU_Tanzania_Naabi N. Entrance	CenTrends_v1.zip	Dryad Digital Repository	10.5061/dryad.nk780	http://dx.doi.org/10.5061/dryad.nk780
FSU_Tanzania	CenTrends quality control procedures	Climatologically assisted interpolation of seasonal anomalies	Calculating CenTrends seasonal anomalies	CenTrends interpolation procedure defining the variogram	CenTrends interpolation procedure ordinary kriging	FSU_Tanzania_Naabi South	CenTrends_v1.zip	Dryad Digital Repository	10.5061/dryad.nk780	http://dx.doi.org/10.5061/dryad.nk780
FSU_Tanzania	CenTrends quality control procedures	Climatologically assisted interpolation of seasonal anomalies	Calculating CenTrends seasonal anomalies	CenTrends interpolation procedure defining the variogram	CenTrends interpolation procedure ordinary kriging	FSU_Tanzania_Nainokonoka	CenTrends_v1.zip	Dryad Digital Repository	10.5061/dryad.nk780	http://dx.doi.org/10.5061/dryad.nk780
FSU_Tanzania	CenTrends quality control procedures	Climatologically assisted interpolation of seasonal anomalies	Calculating CenTrends seasonal anomalies	CenTrends interpolation procedure defining the variogram	CenTrends interpolation procedure ordinary kriging	FSU_Tanzania_Nansimo	CenTrends_v1.zip	Dryad Digital Repository	10.5061/dryad.nk780	http://dx.doi.org/10.5061/dryad.nk780
FSU_Tanzania	CenTrends quality control procedures	Climatologically assisted interpolation of seasonal anomalies	Calculating CenTrends seasonal anomalies	CenTrends interpolation procedure defining the variogram	CenTrends interpolation procedure ordinary kriging	FSU_Tanzania_Ndabaka Gate	CenTrends_v1.zip	Dryad Digital Repository	10.5061/dryad.nk780	http://dx.doi.org/10.5061/dryad.nk780
FSU_Tanzania	CenTrends quality control procedures	Climatologically assisted interpolation of seasonal anomalies	Calculating CenTrends seasonal anomalies	CenTrends interpolation procedure defining the variogram	CenTrends interpolation procedure ordinary kriging	FSU_Tanzania_Ndagalu	CenTrends_v1.zip	Dryad Digital Repository	10.5061/dryad.nk780	http://dx.doi.org/10.5061/dryad.nk780
FSU_Tanzania	CenTrends quality control procedures	Climatologically assisted interpolation of seasonal anomalies	Calculating CenTrends seasonal anomalies	CenTrends interpolation procedure defining the variogram	CenTrends interpolation procedure ordinary kriging	FSU_Tanzania_Ndamakai Est. Oldean	CenTrends_v1.zip	Dryad Digital Repository	10.5061/dryad.nk780	http://dx.doi.org/10.5061/dryad.nk780
FSU_Tanzania	CenTrends quality control procedures	Climatologically assisted interpolation of seasonal anomalies	Calculating CenTrends seasonal anomalies	CenTrends interpolation procedure defining the variogram	CenTrends interpolation procedure ordinary kriging	FSU_Tanzania_Ndassiata_Migration	CenTrends_v1.zip	Dryad Digital Repository	10.5061/dryad.nk780	http://dx.doi.org/10.5061/dryad.nk780
FSU_Tanzania	CenTrends quality control procedures	Climatologically assisted interpolation of seasonal anomalies	Calculating CenTrends seasonal anomalies	CenTrends interpolation procedure defining the variogram	CenTrends interpolation procedure ordinary kriging	FSU_Tanzania_Ndoho	CenTrends_v1.zip	Dryad Digital Repository	10.5061/dryad.nk780	http://dx.doi.org/10.5061/dryad.nk780
FSU_Tanzania	CenTrends quality control procedures	Climatologically assisted interpolation of seasonal anomalies	Calculating CenTrends seasonal anomalies	CenTrends interpolation procedure defining the variogram	CenTrends interpolation procedure ordinary kriging	FSU_Tanzania_Ndolelesi	CenTrends_v1.zip	Dryad Digital Repository	10.5061/dryad.nk780	http://dx.doi.org/10.5061/dryad.nk780
FSU_Tanzania	CenTrends quality control procedures	Climatologically assisted interpolation of seasonal anomalies	Calculating CenTrends seasonal anomalies	CenTrends interpolation procedure defining the variogram	CenTrends interpolation procedure ordinary kriging	FSU_Tanzania_Ndutu Lodge	CenTrends_v1.zip	Dryad Digital Repository	10.5061/dryad.nk780	http://dx.doi.org/10.5061/dryad.nk780
FSU_Tanzania	CenTrends quality control procedures	Climatologically assisted interpolation of seasonal anomalies	Calculating CenTrends seasonal anomalies	CenTrends interpolation procedure defining the variogram	CenTrends interpolation procedure ordinary kriging	FSU_Tanzania_Ndutu Road	CenTrends_v1.zip	Dryad Digital Repository	10.5061/dryad.nk780	http://dx.doi.org/10.5061/dryad.nk780
FSU_Tanzania	CenTrends quality control procedures	Climatologically assisted interpolation of seasonal anomalies	Calculating CenTrends seasonal anomalies	CenTrends interpolation procedure defining the variogram	CenTrends interpolation procedure ordinary kriging	FSU_Tanzania_Ndutu Terrace	CenTrends_v1.zip	Dryad Digital Repository	10.5061/dryad.nk780	http://dx.doi.org/10.5061/dryad.nk780
FSU_Tanzania	CenTrends quality control procedures	Climatologically assisted interpolation of seasonal anomalies	Calculating CenTrends seasonal anomalies	CenTrends interpolation procedure defining the variogram	CenTrends interpolation procedure ordinary kriging	FSU_Tanzania_Ngare Nanyuki	CenTrends_v1.zip	Dryad Digital Repository	10.5061/dryad.nk780	http://dx.doi.org/10.5061/dryad.nk780
FSU_Tanzania	CenTrends quality control procedures	Climatologically assisted interpolation of seasonal anomalies	Calculating CenTrends seasonal anomalies	CenTrends interpolation procedure defining the variogram	CenTrends interpolation procedure ordinary kriging	FSU_Tanzania_Ngorongoro Dist.Off.	CenTrends_v1.zip	Dryad Digital Repository	10.5061/dryad.nk780	http://dx.doi.org/10.5061/dryad.nk780
FSU_Tanzania	CenTrends quality control procedures	Climatologically assisted interpolation of seasonal anomalies	Calculating CenTrends seasonal anomalies	CenTrends interpolation procedure defining the variogram	CenTrends interpolation procedure ordinary kriging	FSU_Tanzania_Ngunga Nassa	CenTrends_v1.zip	Dryad Digital Repository	10.5061/dryad.nk780	http://dx.doi.org/10.5061/dryad.nk780
FSU_Tanzania	CenTrends quality control procedures	Climatologically assisted interpolation of seasonal anomalies	Calculating CenTrends seasonal anomalies	CenTrends interpolation procedure defining the variogram	CenTrends interpolation procedure ordinary kriging	FSU_Tanzania_North Naabi_Simba-Na	CenTrends_v1.zip	Dryad Digital Repository	10.5061/dryad.nk780	http://dx.doi.org/10.5061/dryad.nk780
FSU_Tanzania	CenTrends quality control procedures	Climatologically assisted interpolation of seasonal anomalies	Calculating CenTrends seasonal anomalies	CenTrends interpolation procedure defining the variogram	CenTrends interpolation procedure ordinary kriging	FSU_Tanzania_Nyaraboro Plain_Duma	CenTrends_v1.zip	Dryad Digital Repository	10.5061/dryad.nk780	http://dx.doi.org/10.5061/dryad.nk780
FSU_Tanzania	CenTrends quality control procedures	Climatologically assisted interpolation of seasonal anomalies	Calculating CenTrends seasonal anomalies	CenTrends interpolation procedure defining the variogram	CenTrends interpolation procedure ordinary kriging	FSU_Tanzania_Nyaluhande	CenTrends_v1.zip	Dryad Digital Repository	10.5061/dryad.nk780	http://dx.doi.org/10.5061/dryad.nk780
FSU_Tanzania	CenTrends quality control procedures	Climatologically assisted interpolation of seasonal anomalies	Calculating CenTrends seasonal anomalies	CenTrends interpolation procedure defining the variogram	CenTrends interpolation procedure ordinary kriging	FSU_Tanzania_Nyamburi	CenTrends_v1.zip	Dryad Digital Repository	10.5061/dryad.nk780	http://dx.doi.org/10.5061/dryad.nk780
FSU_Tanzania	CenTrends quality control procedures	Climatologically assisted interpolation of seasonal anomalies	Calculating CenTrends seasonal anomalies	CenTrends interpolation procedure defining the variogram	CenTrends interpolation procedure ordinary kriging	FSU_Tanzania_Nyambono Pr. Sch.	CenTrends_v1.zip	Dryad Digital Repository	10.5061/dryad.nk780	http://dx.doi.org/10.5061/dryad.nk780
FSU_Tanzania	CenTrends quality control procedures	Climatologically assisted interpolation of seasonal anomalies	Calculating CenTrends seasonal anomalies	CenTrends interpolation procedure defining the variogram	CenTrends interpolation procedure ordinary kriging	FSU_Tanzania_Nyamuma	CenTrends_v1.zip	Dryad Digital Repository	10.5061/dryad.nk780	http://dx.doi.org/10.5061/dryad.nk780
FSU_Tanzania	CenTrends quality control procedures	Climatologically assisted interpolation of seasonal anomalies	Calculating CenTrends seasonal anomalies	CenTrends interpolation procedure defining the variogram	CenTrends interpolation procedure ordinary kriging	FSU_Tanzania_Nyaraswiga South	CenTrends_v1.zip	Dryad Digital Repository	10.5061/dryad.nk780	http://dx.doi.org/10.5061/dryad.nk780
FSU_Tanzania	CenTrends quality control procedures	Climatologically assisted interpolation of seasonal anomalies	Calculating CenTrends seasonal anomalies	CenTrends interpolation procedure defining the variogram	CenTrends interpolation procedure ordinary kriging	FSU_Tanzania_Nyaraboro River_Duma	CenTrends_v1.zip	Dryad Digital Repository	10.5061/dryad.nk780	http://dx.doi.org/10.5061/dryad.nk780
FSU_Tanzania	CenTrends quality control procedures	Climatologically assisted interpolation of seasonal anomalies	Calculating CenTrends seasonal anomalies	CenTrends interpolation procedure defining the variogram	CenTrends interpolation procedure ordinary kriging	FSU_Tanzania_Nyavangi Mission	CenTrends_v1.zip	Dryad Digital Repository	10.5061/dryad.nk780	http://dx.doi.org/10.5061/dryad.nk780
FSU_Tanzania	CenTrends quality control procedures	Climatologically assisted interpolation of seasonal anomalies	Calculating CenTrends seasonal anomalies	CenTrends interpolation procedure defining the variogram	CenTrends interpolation procedure ordinary kriging	FSU_Tanzania_Nyiboko Pr. Sch.	CenTrends_v1.zip	Dryad Digital Repository	10.5061/dryad.nk780	http://dx.doi.org/10.5061/dryad.nk780
FSU_Tanzania	CenTrends quality control procedures	Climatologically assisted interpolation of seasonal anomalies	Calculating CenTrends seasonal anomalies	CenTrends interpolation procedure defining the variogram	CenTrends interpolation procedure ordinary kriging	FSU_Tanzania_Olala	CenTrends_v1.zip	Dryad Digital Repository	10.5061/dryad.nk780	http://dx.doi.org/10.5061/dryad.nk780
FSU_Tanzania	CenTrends quality control procedures	Climatologically assisted interpolation of seasonal anomalies	Calculating CenTrends seasonal anomalies	CenTrends interpolation procedure defining the variogram	CenTrends interpolation procedure ordinary kriging	FSU_Tanzania_Old Maswa	CenTrends_v1.zip	Dryad Digital Repository	10.5061/dryad.nk780	http://dx.doi.org/10.5061/dryad.nk780
FSU_Tanzania	CenTrends quality control procedures	Climatologically assisted interpolation of seasonal anomalies	Calculating CenTrends seasonal anomalies	CenTrends interpolation procedure defining the variogram	CenTrends interpolation procedure ordinary kriging	FSU_Tanzania_Oldoare Gate	CenTrends_v1.zip	Dryad Digital Repository	10.5061/dryad.nk780	http://dx.doi.org/10.5061/dryad.nk780
FSU_Tanzania	CenTrends quality control procedures	Climatologically assisted interpolation of seasonal anomalies	Calculating CenTrends seasonal anomalies	CenTrends interpolation procedure defining the variogram	CenTrends interpolation procedure ordinary kriging	FSU_Tanzania_Oldonyo Labai	CenTrends_v1.zip	Dryad Digital Repository	10.5061/dryad.nk780	http://dx.doi.org/10.5061/dryad.nk780
FSU_Tanzania	CenTrends quality control procedures	Climatologically assisted interpolation of seasonal anomalies	Calculating CenTrends seasonal anomalies	CenTrends interpolation procedure defining the variogram	CenTrends interpolation procedure ordinary kriging	FSU_Tanzania_Oldonyo Rongai	CenTrends_v1.zip	Dryad Digital Repository	10.5061/dryad.nk780	http://dx.doi.org/10.5061/dryad.nk780
FSU_Tanzania	CenTrends quality control procedures	Climatologically assisted interpolation of seasonal anomalies	Calculating CenTrends seasonal anomalies	CenTrends interpolation procedure defining the variogram	CenTrends interpolation procedure ordinary kriging	FSU_Tanzania_Olduvai Camp	CenTrends_v1.zip	Dryad Digital Repository	10.5061/dryad.nk780	http://dx.doi.org/10.5061/dryad.nk780
FSU_Tanzania	CenTrends quality control procedures	Climatologically assisted interpolation of seasonal anomalies	Calculating CenTrends seasonal anomalies	CenTrends interpolation procedure defining the variogram	CenTrends interpolation procedure ordinary kriging	FSU_Tanzania_Oloserain House	CenTrends_v1.zip	Dryad Digital Repository	10.5061/dryad.nk780	http://dx.doi.org/10.5061/dryad.nk780
FSU_Tanzania	CenTrends quality control procedures	Climatologically assisted interpolation of seasonal anomalies	Calculating CenTrends seasonal anomalies	CenTrends interpolation procedure defining the variogram	CenTrends interpolation procedure ordinary kriging	FSU_Tanzania_Orangi-Nyamakuchowe_	CenTrends_v1.zip	Dryad Digital Repository	10.5061/dryad.nk780	http://dx.doi.org/10.5061/dryad.nk780
FSU_Tanzania	CenTrends quality control procedures	Climatologically assisted interpolation of seasonal anomalies	Calculating CenTrends seasonal anomalies	CenTrends interpolation procedure defining the variogram	CenTrends interpolation procedure ordinary kriging	FSU_Tanzania_Paji	CenTrends_v1.zip	Dryad Digital Repository	10.5061/dryad.nk780	http://dx.doi.org/10.5061/dryad.nk780
FSU_Tanzania	CenTrends quality control procedures	Climatologically assisted interpolation of seasonal anomalies	Calculating CenTrends seasonal anomalies	CenTrends interpolation procedure defining the variogram	CenTrends interpolation procedure ordinary kriging	FSU_Tanzania_Quartz Hill	CenTrends_v1.zip	Dryad Digital Repository	10.5061/dryad.nk780	http://dx.doi.org/10.5061/dryad.nk780
FSU_Tanzania	CenTrends quality control procedures	Climatologically assisted interpolation of seasonal anomalies	Calculating CenTrends seasonal anomalies	CenTrends interpolation procedure defining the variogram	CenTrends interpolation procedure ordinary kriging	FSU_Tanzania_Ringwani	CenTrends_v1.zip	Dryad Digital Repository	10.5061/dryad.nk780	http://dx.doi.org/10.5061/dryad.nk780
FSU_Tanzania	CenTrends quality control procedures	Climatologically assisted interpolation of seasonal anomalies	Calculating CenTrends seasonal anomalies	CenTrends interpolation procedure defining the variogram	CenTrends interpolation procedure ordinary kriging	FSU_Tanzania_Rwamkoma	CenTrends_v1.zip	Dryad Digital Repository	10.5061/dryad.nk780	http://dx.doi.org/10.5061/dryad.nk780
FSU_Tanzania	CenTrends quality control procedures	Climatologically assisted interpolation of seasonal anomalies	Calculating CenTrends seasonal anomalies	CenTrends interpolation procedure defining the variogram	CenTrends interpolation procedure ordinary kriging	FSU_Tanzania_Sagata	CenTrends_v1.zip	Dryad Digital Repository	10.5061/dryad.nk780	http://dx.doi.org/10.5061/dryad.nk780
FSU_Tanzania	CenTrends quality control procedures	Climatologically assisted interpolation of seasonal anomalies	Calculating CenTrends seasonal anomalies	CenTrends interpolation procedure defining the variogram	CenTrends interpolation procedure ordinary kriging	FSU_Tanzania_Seke Railway Stn	CenTrends_v1.zip	Dryad Digital Repository	10.5061/dryad.nk780	http://dx.doi.org/10.5061/dryad.nk780
FSU_Tanzania	CenTrends quality control procedures	Climatologically assisted interpolation of seasonal anomalies	Calculating CenTrends seasonal anomalies	CenTrends interpolation procedure defining the variogram	CenTrends interpolation procedure ordinary kriging	FSU_Tanzania_Southeast Kopjes	CenTrends_v1.zip	Dryad Digital Repository	10.5061/dryad.nk780	http://dx.doi.org/10.5061/dryad.nk780
FSU_Tanzania	CenTrends quality control procedures	Climatologically assisted interpolation of seasonal anomalies	Calculating CenTrends seasonal anomalies	CenTrends interpolation procedure defining the variogram	CenTrends interpolation procedure ordinary kriging	FSU_Tanzania_Semetu Kopjes	CenTrends_v1.zip	Dryad Digital Repository	10.5061/dryad.nk780	http://dx.doi.org/10.5061/dryad.nk780
FSU_Tanzania	CenTrends quality control procedures	Climatologically assisted interpolation of seasonal anomalies	Calculating CenTrends seasonal anomalies	CenTrends interpolation procedure defining the variogram	CenTrends interpolation procedure ordinary kriging	FSU_Tanzania_Sengwa	CenTrends_v1.zip	Dryad Digital Repository	10.5061/dryad.nk780	http://dx.doi.org/10.5061/dryad.nk780
FSU_Tanzania	CenTrends quality control procedures	Climatologically assisted interpolation of seasonal anomalies	Calculating CenTrends seasonal anomalies	CenTrends interpolation procedure defining the variogram	CenTrends interpolation procedure ordinary kriging	FSU_Tanzania_Seronera_Syd Downy	CenTrends_v1.zip	Dryad Digital Repository	10.5061/dryad.nk780	http://dx.doi.org/10.5061/dryad.nk780
FSU_Tanzania	CenTrends quality control procedures	Climatologically assisted interpolation of seasonal anomalies	Calculating CenTrends seasonal anomalies	CenTrends interpolation procedure defining the variogram	CenTrends interpolation procedure ordinary kriging	FSU_Tanzania_Seronera -Sri Monthly	CenTrends_v1.zip	Dryad Digital Repository	10.5061/dryad.nk780	http://dx.doi.org/10.5061/dryad.nk780
FSU_Tanzania	CenTrends quality control procedures	Climatologically assisted interpolation of seasonal anomalies	Calculating CenTrends seasonal anomalies	CenTrends interpolation procedure defining the variogram	CenTrends interpolation procedure ordinary kriging	FSU_Tanzania_Seronera -Simba	CenTrends_v1.zip	Dryad Digital Repository	10.5061/dryad.nk780	http://dx.doi.org/10.5061/dryad.nk780
FSU_Tanzania	CenTrends quality control procedures	Climatologically assisted interpolation of seasonal anomalies	Calculating CenTrends seasonal anomalies	CenTrends interpolation procedure defining the variogram	CenTrends interpolation procedure ordinary kriging	FSU_Tanzania_Seronera-Sri Monthly	CenTrends_v1.zip	Dryad Digital Repository	10.5061/dryad.nk780	http://dx.doi.org/10.5061/dryad.nk780
FSU_Tanzania	CenTrends quality control procedures	Climatologically assisted interpolation of seasonal anomalies	Calculating CenTrends seasonal anomalies	CenTrends interpolation procedure defining the variogram	CenTrends interpolation procedure ordinary kriging	FSU_Tanzania_Shirati	CenTrends_v1.zip	Dryad Digital Repository	10.5061/dryad.nk780	http://dx.doi.org/10.5061/dryad.nk780
FSU_Tanzania	CenTrends quality control procedures	Climatologically assisted interpolation of seasonal anomalies	Calculating CenTrends seasonal anomalies	CenTrends interpolation procedure defining the variogram	CenTrends interpolation procedure ordinary kriging	FSU_Tanzania_Simba Kopjes	CenTrends_v1.zip	Dryad Digital Repository	10.5061/dryad.nk780	http://dx.doi.org/10.5061/dryad.nk780
FSU_Tanzania	CenTrends quality control procedures	Climatologically assisted interpolation of seasonal anomalies	Calculating CenTrends seasonal anomalies	CenTrends interpolation procedure defining the variogram	CenTrends interpolation procedure ordinary kriging	FSU_Tanzania_Simba East	CenTrends_v1.zip	Dryad Digital Repository	10.5061/dryad.nk780	http://dx.doi.org/10.5061/dryad.nk780
FSU_Tanzania	CenTrends quality control procedures	Climatologically assisted interpolation of seasonal anomalies	Calculating CenTrends seasonal anomalies	CenTrends interpolation procedure defining the variogram	CenTrends interpolation procedure ordinary kriging	FSU_Tanzania_Simiyu	CenTrends_v1.zip	Dryad Digital Repository	10.5061/dryad.nk780	http://dx.doi.org/10.5061/dryad.nk780
FSU_Tanzania	CenTrends quality control procedures	Climatologically assisted interpolation of seasonal anomalies	Calculating CenTrends seasonal anomalies	CenTrends interpolation procedure defining the variogram	CenTrends interpolation procedure ordinary kriging	FSU_Tanzania_Soguna	CenTrends_v1.zip	Dryad Digital Repository	10.5061/dryad.nk780	http://dx.doi.org/10.5061/dryad.nk780
FSU_Tanzania	CenTrends quality control procedures	Climatologically assisted interpolation of seasonal anomalies	Calculating CenTrends seasonal anomalies	CenTrends interpolation procedure defining the variogram	CenTrends interpolation procedure ordinary kriging	FSU_Tanzania_Soit Ayai	CenTrends_v1.zip	Dryad Digital Repository	10.5061/dryad.nk780	http://dx.doi.org/10.5061/dryad.nk780
FSU_Tanzania	CenTrends quality control procedures	Climatologically assisted interpolation of seasonal anomalies	Calculating CenTrends seasonal anomalies	CenTrends interpolation procedure defining the variogram	CenTrends interpolation procedure ordinary kriging	FSU_Tanzania_Soit Le Motonyi_Zebr	CenTrends_v1.zip	Dryad Digital Repository	10.5061/dryad.nk780	http://dx.doi.org/10.5061/dryad.nk780
FSU_Tanzania	CenTrends quality control procedures	Climatologically assisted interpolation of seasonal anomalies	Calculating CenTrends seasonal anomalies	CenTrends interpolation procedure defining the variogram	CenTrends interpolation procedure ordinary kriging	FSU_Tanzania_Somando Health Centr	CenTrends_v1.zip	Dryad Digital Repository	10.5061/dryad.nk780	http://dx.doi.org/10.5061/dryad.nk780
FSU_Tanzania	CenTrends quality control procedures	Climatologically assisted interpolation of seasonal anomalies	Calculating CenTrends seasonal anomalies	CenTrends interpolation procedure defining the variogram	CenTrends interpolation procedure ordinary kriging	FSU_Tanzania_Sri Southeast	CenTrends_v1.zip	Dryad Digital Repository	10.5061/dryad.nk780	http://dx.doi.org/10.5061/dryad.nk780
FSU_Tanzania	CenTrends quality control procedures	Climatologically assisted interpolation of seasonal anomalies	Calculating CenTrends seasonal anomalies	CenTrends interpolation procedure defining the variogram	CenTrends interpolation procedure ordinary kriging	FSU_Tanzania_South West Beacon	CenTrends_v1.zip	Dryad Digital Repository	10.5061/dryad.nk780	http://dx.doi.org/10.5061/dryad.nk780
FSU_Tanzania	CenTrends quality control procedures	Climatologically assisted interpolation of seasonal anomalies	Calculating CenTrends seasonal anomalies	CenTrends interpolation procedure defining the variogram	CenTrends interpolation procedure ordinary kriging	FSU_Tanzania_Tabora Guard Post	CenTrends_v1.zip	Dryad Digital Repository	10.5061/dryad.nk780	http://dx.doi.org/10.5061/dryad.nk780
FSU_Tanzania	CenTrends quality control procedures	Climatologically assisted interpolation of seasonal anomalies	Calculating CenTrends seasonal anomalies	CenTrends interpolation procedure defining the variogram	CenTrends interpolation procedure ordinary kriging	FSU_Tanzania_Tabora Rd. Turnoff	CenTrends_v1.zip	Dryad Digital Repository	10.5061/dryad.nk780	http://dx.doi.org/10.5061/dryad.nk780
FSU_Tanzania	CenTrends quality control procedures	Climatologically assisted interpolation of seasonal anomalies	Calculating CenTrends seasonal anomalies	CenTrends interpolation procedure defining the variogram	CenTrends interpolation procedure ordinary kriging	FSU_Tanzania_Tarime Maji	CenTrends_v1.zip	Dryad Digital Repository	10.5061/dryad.nk780	http://dx.doi.org/10.5061/dryad.nk780
FSU_Tanzania	CenTrends quality control procedures	Climatologically assisted interpolation of seasonal anomalies	Calculating CenTrends seasonal anomalies	CenTrends interpolation procedure defining the variogram	CenTrends interpolation procedure ordinary kriging	FSU_Tanzania_Tingatinga	CenTrends_v1.zip	Dryad Digital Repository	10.5061/dryad.nk780	http://dx.doi.org/10.5061/dryad.nk780
FSU_Tanzania	CenTrends quality control procedures	Climatologically assisted interpolation of seasonal anomalies	Calculating CenTrends seasonal anomalies	CenTrends interpolation procedure defining the variogram	CenTrends interpolation procedure ordinary kriging	FSU_Tanzania_Tingatinga Pr	CenTrends_v1.zip	Dryad Digital Repository	10.5061/dryad.nk780	http://dx.doi.org/10.5061/dryad.nk780
FSU_Tanzania	CenTrends quality control procedures	Climatologically assisted interpolation of seasonal anomalies	Calculating CenTrends seasonal anomalies	CenTrends interpolation procedure defining the variogram	CenTrends interpolation procedure ordinary kriging	FSU_Tanzania_Tlawi	CenTrends_v1.zip	Dryad Digital Repository	10.5061/dryad.nk780	http://dx.doi.org/10.5061/dryad.nk780
FSU_Tanzania	CenTrends quality control procedures	Climatologically assisted interpolation of seasonal anomalies	Calculating CenTrends seasonal anomalies	CenTrends interpolation procedure defining the variogram	CenTrends interpolation procedure ordinary kriging	FSU_Tanzania_Togoro N.E._Joy Bels	CenTrends_v1.zip	Dryad Digital Repository	10.5061/dryad.nk780	http://dx.doi.org/10.5061/dryad.nk780
FSU_Tanzania	CenTrends quality control procedures	Climatologically assisted interpolation of seasonal anomalies	Calculating CenTrends seasonal anomalies	CenTrends interpolation procedure defining the variogram	CenTrends interpolation procedure ordinary kriging	FSU_Tanzania_Togoro	CenTrends_v1.zip	Dryad Digital Repository	10.5061/dryad.nk780	http://dx.doi.org/10.5061/dryad.nk780
FSU_Tanzania	CenTrends quality control procedures	Climatologically assisted interpolation of seasonal anomalies	Calculating CenTrends seasonal anomalies	CenTrends interpolation procedure defining the variogram	CenTrends interpolation procedure ordinary kriging	FSU_Tanzania_Uchunga	CenTrends_v1.zip	Dryad Digital Repository	10.5061/dryad.nk780	http://dx.doi.org/10.5061/dryad.nk780
FSU_Tanzania	CenTrends quality control procedures	Climatologically assisted interpolation of seasonal anomalies	Calculating CenTrends seasonal anomalies	CenTrends interpolation procedure defining the variogram	CenTrends interpolation procedure ordinary kriging	FSU_Tanzania_Utegi	CenTrends_v1.zip	Dryad Digital Repository	10.5061/dryad.nk780	http://dx.doi.org/10.5061/dryad.nk780
FSU_Tanzania	CenTrends quality control procedures	Climatologically assisted interpolation of seasonal anomalies	Calculating CenTrends seasonal anomalies	CenTrends interpolation procedure defining the variogram	CenTrends interpolation procedure ordinary kriging	FSU_Tanzania_Watershed Kopjes_Dum	CenTrends_v1.zip	Dryad Digital Repository	10.5061/dryad.nk780	http://dx.doi.org/10.5061/dryad.nk780
FSU_Tanzania	CenTrends quality control procedures	Climatologically assisted interpolation of seasonal anomalies	Calculating CenTrends seasonal anomalies	CenTrends interpolation procedure defining the variogram	CenTrends interpolation procedure ordinary kriging	FSU_Tanzania_Wogakuria	CenTrends_v1.zip	Dryad Digital Repository	10.5061/dryad.nk780	http://dx.doi.org/10.5061/dryad.nk780
FSU_Tanzania	CenTrends quality control procedures	Climatologically assisted interpolation of seasonal anomalies	Calculating CenTrends seasonal anomalies	CenTrends interpolation procedure defining the variogram	CenTrends interpolation procedure ordinary kriging	FSU_Tanzania_Yaida	CenTrends_v1.zip	Dryad Digital Repository	10.5061/dryad.nk780	http://dx.doi.org/10.5061/dryad.nk780
FSU_Tanzania	CenTrends quality control procedures	Climatologically assisted interpolation of seasonal anomalies	Calculating CenTrends seasonal anomalies	CenTrends interpolation procedure defining the variogram	CenTrends interpolation procedure ordinary kriging	FSU_Tanzania_Zebra Kopjes	CenTrends_v1.zip	Dryad Digital Repository	10.5061/dryad.nk780	http://dx.doi.org/10.5061/dryad.nk780
TMA_Tanzania	CenTrends quality control procedures	Climatologically assisted interpolation of seasonal anomalies	Calculating CenTrends seasonal anomalies	CenTrends interpolation procedure defining the variogram	CenTrends interpolation procedure ordinary kriging	TMA_Tanzania_Arusha	CenTrends_v1.zip	Dryad Digital Repository	10.5061/dryad.nk780	http://dx.doi.org/10.5061/dryad.nk780
TMA_Tanzania	CenTrends quality control procedures	Climatologically assisted interpolation of seasonal anomalies	Calculating CenTrends seasonal anomalies	CenTrends interpolation procedure defining the variogram	CenTrends interpolation procedure ordinary kriging	TMA_Tanzania_Bukoba	CenTrends_v1.zip	Dryad Digital Repository	10.5061/dryad.nk780	http://dx.doi.org/10.5061/dryad.nk780
TMA_Tanzania	CenTrends quality control procedures	Climatologically assisted interpolation of seasonal anomalies	Calculating CenTrends seasonal anomalies	CenTrends interpolation procedure defining the variogram	CenTrends interpolation procedure ordinary kriging	TMA_Tanzania_Dar_Es	CenTrends_v1.zip	Dryad Digital Repository	10.5061/dryad.nk780	http://dx.doi.org/10.5061/dryad.nk780
TMA_Tanzania	CenTrends quality control procedures	Climatologically assisted interpolation of seasonal anomalies	Calculating CenTrends seasonal anomalies	CenTrends interpolation procedure defining the variogram	CenTrends interpolation procedure ordinary kriging	TMA_Tanzania_Dodoma	CenTrends_v1.zip	Dryad Digital Repository	10.5061/dryad.nk780	http://dx.doi.org/10.5061/dryad.nk780
TMA_Tanzania	CenTrends quality control procedures	Climatologically assisted interpolation of seasonal anomalies	Calculating CenTrends seasonal anomalies	CenTrends interpolation procedure defining the variogram	CenTrends interpolation procedure ordinary kriging	TMA_Tanzania_Ilonga	CenTrends_v1.zip	Dryad Digital Repository	10.5061/dryad.nk780	http://dx.doi.org/10.5061/dryad.nk780
TMA_Tanzania	CenTrends quality control procedures	Climatologically assisted interpolation of seasonal anomalies	Calculating CenTrends seasonal anomalies	CenTrends interpolation procedure defining the variogram	CenTrends interpolation procedure ordinary kriging	TMA_Tanzania_Iringa	CenTrends_v1.zip	Dryad Digital Repository	10.5061/dryad.nk780	http://dx.doi.org/10.5061/dryad.nk780
TMA_Tanzania	CenTrends quality control procedures	Climatologically assisted interpolation of seasonal anomalies	Calculating CenTrends seasonal anomalies	CenTrends interpolation procedure defining the variogram	CenTrends interpolation procedure ordinary kriging	TMA_Tanzania_Kibondo	CenTrends_v1.zip	Dryad Digital Repository	10.5061/dryad.nk780	http://dx.doi.org/10.5061/dryad.nk780
TMA_Tanzania	CenTrends quality control procedures	Climatologically assisted interpolation of seasonal anomalies	Calculating CenTrends seasonal anomalies	CenTrends interpolation procedure defining the variogram	CenTrends interpolation procedure ordinary kriging	TMA_Tanzania_Kigoma	CenTrends_v1.zip	Dryad Digital Repository	10.5061/dryad.nk780	http://dx.doi.org/10.5061/dryad.nk780
TMA_Tanzania	CenTrends quality control procedures	Climatologically assisted interpolation of seasonal anomalies	Calculating CenTrends seasonal anomalies	CenTrends interpolation procedure defining the variogram	CenTrends interpolation procedure ordinary kriging	TMA_Tanzania_Loliondo	CenTrends_v1.zip	Dryad Digital Repository	10.5061/dryad.nk780	http://dx.doi.org/10.5061/dryad.nk780
TMA_Tanzania	CenTrends quality control procedures	Climatologically assisted interpolation of seasonal anomalies	Calculating CenTrends seasonal anomalies	CenTrends interpolation procedure defining the variogram	CenTrends interpolation procedure ordinary kriging	TMA_Tanzania_Mahenge	CenTrends_v1.zip	Dryad Digital Repository	10.5061/dryad.nk780	http://dx.doi.org/10.5061/dryad.nk780
TMA_Tanzania	CenTrends quality control procedures	Climatologically assisted interpolation of seasonal anomalies	Calculating CenTrends seasonal anomalies	CenTrends interpolation procedure defining the variogram	CenTrends interpolation procedure ordinary kriging	TMA_Tanzania_Mbeya	CenTrends_v1.zip	Dryad Digital Repository	10.5061/dryad.nk780	http://dx.doi.org/10.5061/dryad.nk780
TMA_Tanzania	CenTrends quality control procedures	Climatologically assisted interpolation of seasonal anomalies	Calculating CenTrends seasonal anomalies	CenTrends interpolation procedure defining the variogram	CenTrends interpolation procedure ordinary kriging	TMA_Tanzania_Mbulu	CenTrends_v1.zip	Dryad Digital Repository	10.5061/dryad.nk780	http://dx.doi.org/10.5061/dryad.nk780
TMA_Tanzania	CenTrends quality control procedures	Climatologically assisted interpolation of seasonal anomalies	Calculating CenTrends seasonal anomalies	CenTrends interpolation procedure defining the variogram	CenTrends interpolation procedure ordinary kriging	TMA_Tanzania_Moshi	CenTrends_v1.zip	Dryad Digital Repository	10.5061/dryad.nk780	http://dx.doi.org/10.5061/dryad.nk780
TMA_Tanzania	CenTrends quality control procedures	Climatologically assisted interpolation of seasonal anomalies	Calculating CenTrends seasonal anomalies	CenTrends interpolation procedure defining the variogram	CenTrends interpolation procedure ordinary kriging	TMA_Tanzania_Mpanda	CenTrends_v1.zip	Dryad Digital Repository	10.5061/dryad.nk780	http://dx.doi.org/10.5061/dryad.nk780
TMA_Tanzania	CenTrends quality control procedures	Climatologically assisted interpolation of seasonal anomalies	Calculating CenTrends seasonal anomalies	CenTrends interpolation procedure defining the variogram	CenTrends interpolation procedure ordinary kriging	TMA_Tanzania_Mtwara	CenTrends_v1.zip	Dryad Digital Repository	10.5061/dryad.nk780	http://dx.doi.org/10.5061/dryad.nk780
TMA_Tanzania	CenTrends quality control procedures	Climatologically assisted interpolation of seasonal anomalies	Calculating CenTrends seasonal anomalies	CenTrends interpolation procedure defining the variogram	CenTrends interpolation procedure ordinary kriging	TMA_Tanzania_Musoma	CenTrends_v1.zip	Dryad Digital Repository	10.5061/dryad.nk780	http://dx.doi.org/10.5061/dryad.nk780
TMA_Tanzania	CenTrends quality control procedures	Climatologically assisted interpolation of seasonal anomalies	Calculating CenTrends seasonal anomalies	CenTrends interpolation procedure defining the variogram	CenTrends interpolation procedure ordinary kriging	TMA_Tanzania_Mwanza	CenTrends_v1.zip	Dryad Digital Repository	10.5061/dryad.nk780	http://dx.doi.org/10.5061/dryad.nk780
TMA_Tanzania	CenTrends quality control procedures	Climatologically assisted interpolation of seasonal anomalies	Calculating CenTrends seasonal anomalies	CenTrends interpolation procedure defining the variogram	CenTrends interpolation procedure ordinary kriging	TMA_Tanzania_Same	CenTrends_v1.zip	Dryad Digital Repository	10.5061/dryad.nk780	http://dx.doi.org/10.5061/dryad.nk780
TMA_Tanzania	CenTrends quality control procedures	Climatologically assisted interpolation of seasonal anomalies	Calculating CenTrends seasonal anomalies	CenTrends interpolation procedure defining the variogram	CenTrends interpolation procedure ordinary kriging	TMA_Tanzania_Songea	CenTrends_v1.zip	Dryad Digital Repository	10.5061/dryad.nk780	http://dx.doi.org/10.5061/dryad.nk780
TMA_Tanzania	CenTrends quality control procedures	Climatologically assisted interpolation of seasonal anomalies	Calculating CenTrends seasonal anomalies	CenTrends interpolation procedure defining the variogram	CenTrends interpolation procedure ordinary kriging	TMA_Tanzania_Sumbawanga	CenTrends_v1.zip	Dryad Digital Repository	10.5061/dryad.nk780	http://dx.doi.org/10.5061/dryad.nk780
TMA_Tanzania	CenTrends quality control procedures	Climatologically assisted interpolation of seasonal anomalies	Calculating CenTrends seasonal anomalies	CenTrends interpolation procedure defining the variogram	CenTrends interpolation procedure ordinary kriging	TMA_Tanzania_Tanga	CenTrends_v1.zip	Dryad Digital Repository	10.5061/dryad.nk780	http://dx.doi.org/10.5061/dryad.nk780
TMA_Tanzania	CenTrends quality control procedures	Climatologically assisted interpolation of seasonal anomalies	Calculating CenTrends seasonal anomalies	CenTrends interpolation procedure defining the variogram	CenTrends interpolation procedure ordinary kriging	TMA_Tanzania_Tunduru	CenTrends_v1.zip	Dryad Digital Repository	10.5061/dryad.nk780	http://dx.doi.org/10.5061/dryad.nk780
TMA_Tanzania	CenTrends quality control procedures	Climatologically assisted interpolation of seasonal anomalies	Calculating CenTrends seasonal anomalies	CenTrends interpolation procedure defining the variogram	CenTrends interpolation procedure ordinary kriging	TMA_Tanzania_Utete	CenTrends_v1.zip	Dryad Digital Repository	10.5061/dryad.nk780	http://dx.doi.org/10.5061/dryad.nk780
TMA_Tanzania	CenTrends quality control procedures	Climatologically assisted interpolation of seasonal anomalies	Calculating CenTrends seasonal anomalies	CenTrends interpolation procedure defining the variogram	CenTrends interpolation procedure ordinary kriging	TMA_Tanzania_Hombolo -5.902	CenTrends_v1.zip	Dryad Digital Repository	10.5061/dryad.nk780	http://dx.doi.org/10.5061/dryad.nk780
TMA_Tanzania	CenTrends quality control procedures	Climatologically assisted interpolation of seasonal anomalies	Calculating CenTrends seasonal anomalies	CenTrends interpolation procedure defining the variogram	CenTrends interpolation procedure ordinary kriging	TMA_Tanzania_Kibaha	CenTrends_v1.zip	Dryad Digital Repository	10.5061/dryad.nk780	http://dx.doi.org/10.5061/dryad.nk780
TMA_Tanzania	CenTrends quality control procedures	Climatologically assisted interpolation of seasonal anomalies	Calculating CenTrends seasonal anomalies	CenTrends interpolation procedure defining the variogram	CenTrends interpolation procedure ordinary kriging	TMA_Tanzania_Kilimanjaro	CenTrends_v1.zip	Dryad Digital Repository	10.5061/dryad.nk780	http://dx.doi.org/10.5061/dryad.nk780
TMA_Tanzania	CenTrends quality control procedures	Climatologically assisted interpolation of seasonal anomalies	Calculating CenTrends seasonal anomalies	CenTrends interpolation procedure defining the variogram	CenTrends interpolation procedure ordinary kriging	TMA_Tanzania_Kizimbani	CenTrends_v1.zip	Dryad Digital Repository	10.5061/dryad.nk780	http://dx.doi.org/10.5061/dryad.nk780
TMA_Tanzania	CenTrends quality control procedures	Climatologically assisted interpolation of seasonal anomalies	Calculating CenTrends seasonal anomalies	CenTrends interpolation procedure defining the variogram	CenTrends interpolation procedure ordinary kriging	TMA_Tanzania_Lyamungu	CenTrends_v1.zip	Dryad Digital Repository	10.5061/dryad.nk780	http://dx.doi.org/10.5061/dryad.nk780
TMA_Tanzania	CenTrends quality control procedures	Climatologically assisted interpolation of seasonal anomalies	Calculating CenTrends seasonal anomalies	CenTrends interpolation procedure defining the variogram	CenTrends interpolation procedure ordinary kriging	TMA_Tanzania_Morogoro	CenTrends_v1.zip	Dryad Digital Repository	10.5061/dryad.nk780	http://dx.doi.org/10.5061/dryad.nk780
TMA_Tanzania	CenTrends quality control procedures	Climatologically assisted interpolation of seasonal anomalies	Calculating CenTrends seasonal anomalies	CenTrends interpolation procedure defining the variogram	CenTrends interpolation procedure ordinary kriging	TMA_Tanzania_Naliendele	CenTrends_v1.zip	Dryad Digital Repository	10.5061/dryad.nk780	http://dx.doi.org/10.5061/dryad.nk780
TMA_Tanzania	CenTrends quality control procedures	Climatologically assisted interpolation of seasonal anomalies	Calculating CenTrends seasonal anomalies	CenTrends interpolation procedure defining the variogram	CenTrends interpolation procedure ordinary kriging	TMA_Tanzania_Pemba	CenTrends_v1.zip	Dryad Digital Repository	10.5061/dryad.nk780	http://dx.doi.org/10.5061/dryad.nk780
TMA_Tanzania	CenTrends quality control procedures	Climatologically assisted interpolation of seasonal anomalies	Calculating CenTrends seasonal anomalies	CenTrends interpolation procedure defining the variogram	CenTrends interpolation procedure ordinary kriging	TMA_Tanzania_Shinyanga	CenTrends_v1.zip	Dryad Digital Repository	10.5061/dryad.nk780	http://dx.doi.org/10.5061/dryad.nk780
TMA_Tanzania	CenTrends quality control procedures	Climatologically assisted interpolation of seasonal anomalies	Calculating CenTrends seasonal anomalies	CenTrends interpolation procedure defining the variogram	CenTrends interpolation procedure ordinary kriging	TMA_Tanzania_Singida	CenTrends_v1.zip	Dryad Digital Repository	10.5061/dryad.nk780	http://dx.doi.org/10.5061/dryad.nk780
TMA_Tanzania	CenTrends quality control procedures	Climatologically assisted interpolation of seasonal anomalies	Calculating CenTrends seasonal anomalies	CenTrends interpolation procedure defining the variogram	CenTrends interpolation procedure ordinary kriging	TMA_Tanzania_Tabora	CenTrends_v1.zip	Dryad Digital Repository	10.5061/dryad.nk780	http://dx.doi.org/10.5061/dryad.nk780
TMA_Tanzania	CenTrends quality control procedures	Climatologically assisted interpolation of seasonal anomalies	Calculating CenTrends seasonal anomalies	CenTrends interpolation procedure defining the variogram	CenTrends interpolation procedure ordinary kriging	TMA_Tanzania_Zanzibar	CenTrends_v1.zip	Dryad Digital Repository	10.5061/dryad.nk780	http://dx.doi.org/10.5061/dryad.nk780
FDRE_Ethiopia	CenTrends quality control procedures	Climatologically assisted interpolation of seasonal anomalies	Calculating CenTrends seasonal anomalies	CenTrends interpolation procedure defining the variogram	CenTrends interpolation procedure ordinary kriging	FDRE_Ethiopia_Abelti	CenTrends_v1.zip	Dryad Digital Repository	10.5061/dryad.nk780	http://dx.doi.org/10.5061/dryad.nk780
FDRE_Ethiopia	CenTrends quality control procedures	Climatologically assisted interpolation of seasonal anomalies	Calculating CenTrends seasonal anomalies	CenTrends interpolation procedure defining the variogram	CenTrends interpolation procedure ordinary kriging	FDRE_Ethiopia_Abisa	CenTrends_v1.zip	Dryad Digital Repository	10.5061/dryad.nk780	http://dx.doi.org/10.5061/dryad.nk780
FDRE_Ethiopia	CenTrends quality control procedures	Climatologically assisted interpolation of seasonal anomalies	Calculating CenTrends seasonal anomalies	CenTrends interpolation procedure defining the variogram	CenTrends interpolation procedure ordinary kriging	FDRE_Ethiopia_Abobo	CenTrends_v1.zip	Dryad Digital Repository	10.5061/dryad.nk780	http://dx.doi.org/10.5061/dryad.nk780
FDRE_Ethiopia	CenTrends quality control procedures	Climatologically assisted interpolation of seasonal anomalies	Calculating CenTrends seasonal anomalies	CenTrends interpolation procedure defining the variogram	CenTrends interpolation procedure ordinary kriging	FDRE_Ethiopia_Abomsa	CenTrends_v1.zip	Dryad Digital Repository	10.5061/dryad.nk780	http://dx.doi.org/10.5061/dryad.nk780
FDRE_Ethiopia	CenTrends quality control procedures	Climatologically assisted interpolation of seasonal anomalies	Calculating CenTrends seasonal anomalies	CenTrends interpolation procedure defining the variogram	CenTrends interpolation procedure ordinary kriging	FDRE_Ethiopia_Adaba	CenTrends_v1.zip	Dryad Digital Repository	10.5061/dryad.nk780	http://dx.doi.org/10.5061/dryad.nk780
FDRE_Ethiopia	CenTrends quality control procedures	Climatologically assisted interpolation of seasonal anomalies	Calculating CenTrends seasonal anomalies	CenTrends interpolation procedure defining the variogram	CenTrends interpolation procedure ordinary kriging	FDRE_Ethiopia_Adamitulu	CenTrends_v1.zip	Dryad Digital Repository	10.5061/dryad.nk780	http://dx.doi.org/10.5061/dryad.nk780
FDRE_Ethiopia	CenTrends quality control procedures	Climatologically assisted interpolation of seasonal anomalies	Calculating CenTrends seasonal anomalies	CenTrends interpolation procedure defining the variogram	CenTrends interpolation procedure ordinary kriging	FDRE_Ethiopia_Addis Ababa Bole	CenTrends_v1.zip	Dryad Digital Repository	10.5061/dryad.nk780	http://dx.doi.org/10.5061/dryad.nk780
FDRE_Ethiopia	CenTrends quality control procedures	Climatologically assisted interpolation of seasonal anomalies	Calculating CenTrends seasonal anomalies	CenTrends interpolation procedure defining the variogram	CenTrends interpolation procedure ordinary kriging	FDRE_Ethiopia_Addis Ababa Obs.	CenTrends_v1.zip	Dryad Digital Repository	10.5061/dryad.nk780	http://dx.doi.org/10.5061/dryad.nk780
FDRE_Ethiopia	CenTrends quality control procedures	Climatologically assisted interpolation of seasonal anomalies	Calculating CenTrends seasonal anomalies	CenTrends interpolation procedure defining the variogram	CenTrends interpolation procedure ordinary kriging	FDRE_Ethiopia_Addis Abeba Ilca	CenTrends_v1.zip	Dryad Digital Repository	10.5061/dryad.nk780	http://dx.doi.org/10.5061/dryad.nk780
FDRE_Ethiopia	CenTrends quality control procedures	Climatologically assisted interpolation of seasonal anomalies	Calculating CenTrends seasonal anomalies	CenTrends interpolation procedure defining the variogram	CenTrends interpolation procedure ordinary kriging	FDRE_Ethiopia_Addis Alem	CenTrends_v1.zip	Dryad Digital Repository	10.5061/dryad.nk780	http://dx.doi.org/10.5061/dryad.nk780
FDRE_Ethiopia	CenTrends quality control procedures	Climatologically assisted interpolation of seasonal anomalies	Calculating CenTrends seasonal anomalies	CenTrends interpolation procedure defining the variogram	CenTrends interpolation procedure ordinary kriging	FDRE_Ethiopia_Adele	CenTrends_v1.zip	Dryad Digital Repository	10.5061/dryad.nk780	http://dx.doi.org/10.5061/dryad.nk780
FDRE_Ethiopia	CenTrends quality control procedures	Climatologically assisted interpolation of seasonal anomalies	Calculating CenTrends seasonal anomalies	CenTrends interpolation procedure defining the variogram	CenTrends interpolation procedure ordinary kriging	FDRE_Ethiopia_Adet	CenTrends_v1.zip	Dryad Digital Repository	10.5061/dryad.nk780	http://dx.doi.org/10.5061/dryad.nk780
FDRE_Ethiopia	CenTrends quality control procedures	Climatologically assisted interpolation of seasonal anomalies	Calculating CenTrends seasonal anomalies	CenTrends interpolation procedure defining the variogram	CenTrends interpolation procedure ordinary kriging	FDRE_Ethiopia_Adigrat	CenTrends_v1.zip	Dryad Digital Repository	10.5061/dryad.nk780	http://dx.doi.org/10.5061/dryad.nk780
FDRE_Ethiopia	CenTrends quality control procedures	Climatologically assisted interpolation of seasonal anomalies	Calculating CenTrends seasonal anomalies	CenTrends interpolation procedure defining the variogram	CenTrends interpolation procedure ordinary kriging	FDRE_Ethiopia_Adwa	CenTrends_v1.zip	Dryad Digital Repository	10.5061/dryad.nk780	http://dx.doi.org/10.5061/dryad.nk780
FDRE_Ethiopia	CenTrends quality control procedures	Climatologically assisted interpolation of seasonal anomalies	Calculating CenTrends seasonal anomalies	CenTrends interpolation procedure defining the variogram	CenTrends interpolation procedure ordinary kriging	FDRE_Ethiopia_Agarfa	CenTrends_v1.zip	Dryad Digital Repository	10.5061/dryad.nk780	http://dx.doi.org/10.5061/dryad.nk780
FDRE_Ethiopia	CenTrends quality control procedures	Climatologically assisted interpolation of seasonal anomalies	Calculating CenTrends seasonal anomalies	CenTrends interpolation procedure defining the variogram	CenTrends interpolation procedure ordinary kriging	FDRE_Ethiopia_Aje	CenTrends_v1.zip	Dryad Digital Repository	10.5061/dryad.nk780	http://dx.doi.org/10.5061/dryad.nk780
FDRE_Ethiopia	CenTrends quality control procedures	Climatologically assisted interpolation of seasonal anomalies	Calculating CenTrends seasonal anomalies	CenTrends interpolation procedure defining the variogram	CenTrends interpolation procedure ordinary kriging	FDRE_Ethiopia_Alaba Kulito	CenTrends_v1.zip	Dryad Digital Repository	10.5061/dryad.nk780	http://dx.doi.org/10.5061/dryad.nk780
FDRE_Ethiopia	CenTrends quality control procedures	Climatologically assisted interpolation of seasonal anomalies	Calculating CenTrends seasonal anomalies	CenTrends interpolation procedure defining the variogram	CenTrends interpolation procedure ordinary kriging	FDRE_Ethiopia_Alem Ketema	CenTrends_v1.zip	Dryad Digital Repository	10.5061/dryad.nk780	http://dx.doi.org/10.5061/dryad.nk780
FDRE_Ethiopia	CenTrends quality control procedures	Climatologically assisted interpolation of seasonal anomalies	Calculating CenTrends seasonal anomalies	CenTrends interpolation procedure defining the variogram	CenTrends interpolation procedure ordinary kriging	FDRE_Ethiopia_Alem Tena_Add	CenTrends_v1.zip	Dryad Digital Repository	10.5061/dryad.nk780	http://dx.doi.org/10.5061/dryad.nk780
FDRE_Ethiopia	CenTrends quality control procedures	Climatologically assisted interpolation of seasonal anomalies	Calculating CenTrends seasonal anomalies	CenTrends interpolation procedure defining the variogram	CenTrends interpolation procedure ordinary kriging	FDRE_Ethiopia_Alge	CenTrends_v1.zip	Dryad Digital Repository	10.5061/dryad.nk780	http://dx.doi.org/10.5061/dryad.nk780
FDRE_Ethiopia	CenTrends quality control procedures	Climatologically assisted interpolation of seasonal anomalies	Calculating CenTrends seasonal anomalies	CenTrends interpolation procedure defining the variogram	CenTrends interpolation procedure ordinary kriging	FDRE_Ethiopia_Alibo	CenTrends_v1.zip	Dryad Digital Repository	10.5061/dryad.nk780	http://dx.doi.org/10.5061/dryad.nk780
FDRE_Ethiopia	CenTrends quality control procedures	Climatologically assisted interpolation of seasonal anomalies	Calculating CenTrends seasonal anomalies	CenTrends interpolation procedure defining the variogram	CenTrends interpolation procedure ordinary kriging	FDRE_Ethiopia_Aliyu Amba	CenTrends_v1.zip	Dryad Digital Repository	10.5061/dryad.nk780	http://dx.doi.org/10.5061/dryad.nk780
FDRE_Ethiopia	CenTrends quality control procedures	Climatologically assisted interpolation of seasonal anomalies	Calculating CenTrends seasonal anomalies	CenTrends interpolation procedure defining the variogram	CenTrends interpolation procedure ordinary kriging	FDRE_Ethiopia_Aman	CenTrends_v1.zip	Dryad Digital Repository	10.5061/dryad.nk780	http://dx.doi.org/10.5061/dryad.nk780
FDRE_Ethiopia	CenTrends quality control procedures	Climatologically assisted interpolation of seasonal anomalies	Calculating CenTrends seasonal anomalies	CenTrends interpolation procedure defining the variogram	CenTrends interpolation procedure ordinary kriging	FDRE_Ethiopia_Amba Mariam	CenTrends_v1.zip	Dryad Digital Repository	10.5061/dryad.nk780	http://dx.doi.org/10.5061/dryad.nk780
FDRE_Ethiopia	CenTrends quality control procedures	Climatologically assisted interpolation of seasonal anomalies	Calculating CenTrends seasonal anomalies	CenTrends interpolation procedure defining the variogram	CenTrends interpolation procedure ordinary kriging	FDRE_Ethiopia_Ambo Agriculture	CenTrends_v1.zip	Dryad Digital Repository	10.5061/dryad.nk780	http://dx.doi.org/10.5061/dryad.nk780
FDRE_Ethiopia	CenTrends quality control procedures	Climatologically assisted interpolation of seasonal anomalies	Calculating CenTrends seasonal anomalies	CenTrends interpolation procedure defining the variogram	CenTrends interpolation procedure ordinary kriging	FDRE_Ethiopia_Amdework	CenTrends_v1.zip	Dryad Digital Repository	10.5061/dryad.nk780	http://dx.doi.org/10.5061/dryad.nk780
FDRE_Ethiopia	CenTrends quality control procedures	Climatologically assisted interpolation of seasonal anomalies	Calculating CenTrends seasonal anomalies	CenTrends interpolation procedure defining the variogram	CenTrends interpolation procedure ordinary kriging	FDRE_Ethiopia_Ameya Gindo	CenTrends_v1.zip	Dryad Digital Repository	10.5061/dryad.nk780	http://dx.doi.org/10.5061/dryad.nk780
FDRE_Ethiopia	CenTrends quality control procedures	Climatologically assisted interpolation of seasonal anomalies	Calculating CenTrends seasonal anomalies	CenTrends interpolation procedure defining the variogram	CenTrends interpolation procedure ordinary kriging	FDRE_Ethiopia_Angacha	CenTrends_v1.zip	Dryad Digital Repository	10.5061/dryad.nk780	http://dx.doi.org/10.5061/dryad.nk780
FDRE_Ethiopia	CenTrends quality control procedures	Climatologically assisted interpolation of seasonal anomalies	Calculating CenTrends seasonal anomalies	CenTrends interpolation procedure defining the variogram	CenTrends interpolation procedure ordinary kriging	FDRE_Ethiopia_Anger	CenTrends_v1.zip	Dryad Digital Repository	10.5061/dryad.nk780	http://dx.doi.org/10.5061/dryad.nk780
FDRE_Ethiopia	CenTrends quality control procedures	Climatologically assisted interpolation of seasonal anomalies	Calculating CenTrends seasonal anomalies	CenTrends interpolation procedure defining the variogram	CenTrends interpolation procedure ordinary kriging	FDRE_Ethiopia_Aposto(Yekatit 25	CenTrends_v1.zip	Dryad Digital Repository	10.5061/dryad.nk780	http://dx.doi.org/10.5061/dryad.nk780
FDRE_Ethiopia	CenTrends quality control procedures	Climatologically assisted interpolation of seasonal anomalies	Calculating CenTrends seasonal anomalies	CenTrends interpolation procedure defining the variogram	CenTrends interpolation procedure ordinary kriging	FDRE_Ethiopia_Arba Minch	CenTrends_v1.zip	Dryad Digital Repository	10.5061/dryad.nk780	http://dx.doi.org/10.5061/dryad.nk780
FDRE_Ethiopia	CenTrends quality control procedures	Climatologically assisted interpolation of seasonal anomalies	Calculating CenTrends seasonal anomalies	CenTrends interpolation procedure defining the variogram	CenTrends interpolation procedure ordinary kriging	FDRE_Ethiopia_Arbe Gona	CenTrends_v1.zip	Dryad Digital Repository	10.5061/dryad.nk780	http://dx.doi.org/10.5061/dryad.nk780
FDRE_Ethiopia	CenTrends quality control procedures	Climatologically assisted interpolation of seasonal anomalies	Calculating CenTrends seasonal anomalies	CenTrends interpolation procedure defining the variogram	CenTrends interpolation procedure ordinary kriging	FDRE_Ethiopia_Arbu Chulule	CenTrends_v1.zip	Dryad Digital Repository	10.5061/dryad.nk780	http://dx.doi.org/10.5061/dryad.nk780
FDRE_Ethiopia	CenTrends quality control procedures	Climatologically assisted interpolation of seasonal anomalies	Calculating CenTrends seasonal anomalies	CenTrends interpolation procedure defining the variogram	CenTrends interpolation procedure ordinary kriging	FDRE_Ethiopia_Areka	CenTrends_v1.zip	Dryad Digital Repository	10.5061/dryad.nk780	http://dx.doi.org/10.5061/dryad.nk780
FDRE_Ethiopia	CenTrends quality control procedures	Climatologically assisted interpolation of seasonal anomalies	Calculating CenTrends seasonal anomalies	CenTrends interpolation procedure defining the variogram	CenTrends interpolation procedure ordinary kriging	FDRE_Ethiopia_Arerti	CenTrends_v1.zip	Dryad Digital Repository	10.5061/dryad.nk780	http://dx.doi.org/10.5061/dryad.nk780
FDRE_Ethiopia	CenTrends quality control procedures	Climatologically assisted interpolation of seasonal anomalies	Calculating CenTrends seasonal anomalies	CenTrends interpolation procedure defining the variogram	CenTrends interpolation procedure ordinary kriging	FDRE_Ethiopia_Arjo	CenTrends_v1.zip	Dryad Digital Repository	10.5061/dryad.nk780	http://dx.doi.org/10.5061/dryad.nk780
FDRE_Ethiopia	CenTrends quality control procedures	Climatologically assisted interpolation of seasonal anomalies	Calculating CenTrends seasonal anomalies	CenTrends interpolation procedure defining the variogram	CenTrends interpolation procedure ordinary kriging	FDRE_Ethiopia_Arsi Negele	CenTrends_v1.zip	Dryad Digital Repository	10.5061/dryad.nk780	http://dx.doi.org/10.5061/dryad.nk780
FDRE_Ethiopia	CenTrends quality control procedures	Climatologically assisted interpolation of seasonal anomalies	Calculating CenTrends seasonal anomalies	CenTrends interpolation procedure defining the variogram	CenTrends interpolation procedure ordinary kriging	FDRE_Ethiopia_Assaita	CenTrends_v1.zip	Dryad Digital Repository	10.5061/dryad.nk780	http://dx.doi.org/10.5061/dryad.nk780
FDRE_Ethiopia	CenTrends quality control procedures	Climatologically assisted interpolation of seasonal anomalies	Calculating CenTrends seasonal anomalies	CenTrends interpolation procedure defining the variogram	CenTrends interpolation procedure ordinary kriging	FDRE_Ethiopia_Assela	CenTrends_v1.zip	Dryad Digital Repository	10.5061/dryad.nk780	http://dx.doi.org/10.5061/dryad.nk780
FDRE_Ethiopia	CenTrends quality control procedures	Climatologically assisted interpolation of seasonal anomalies	Calculating CenTrends seasonal anomalies	CenTrends interpolation procedure defining the variogram	CenTrends interpolation procedure ordinary kriging	FDRE_Ethiopia_Awara Melka	CenTrends_v1.zip	Dryad Digital Repository	10.5061/dryad.nk780	http://dx.doi.org/10.5061/dryad.nk780
FDRE_Ethiopia	CenTrends quality control procedures	Climatologically assisted interpolation of seasonal anomalies	Calculating CenTrends seasonal anomalies	CenTrends interpolation procedure defining the variogram	CenTrends interpolation procedure ordinary kriging	FDRE_Ethiopia_Awash 7 Kilo	CenTrends_v1.zip	Dryad Digital Repository	10.5061/dryad.nk780	http://dx.doi.org/10.5061/dryad.nk780
FDRE_Ethiopia	CenTrends quality control procedures	Climatologically assisted interpolation of seasonal anomalies	Calculating CenTrends seasonal anomalies	CenTrends interpolation procedure defining the variogram	CenTrends interpolation procedure ordinary kriging	FDRE_Ethiopia_Axum Po.St	CenTrends_v1.zip	Dryad Digital Repository	10.5061/dryad.nk780	http://dx.doi.org/10.5061/dryad.nk780
FDRE_Ethiopia	CenTrends quality control procedures	Climatologically assisted interpolation of seasonal anomalies	Calculating CenTrends seasonal anomalies	CenTrends interpolation procedure defining the variogram	CenTrends interpolation procedure ordinary kriging	FDRE_Ethiopia_Ayehu	CenTrends_v1.zip	Dryad Digital Repository	10.5061/dryad.nk780	http://dx.doi.org/10.5061/dryad.nk780
FDRE_Ethiopia	CenTrends quality control procedures	Climatologically assisted interpolation of seasonal anomalies	Calculating CenTrends seasonal anomalies	CenTrends interpolation procedure defining the variogram	CenTrends interpolation procedure ordinary kriging	FDRE_Ethiopia_Ayira	CenTrends_v1.zip	Dryad Digital Repository	10.5061/dryad.nk780	http://dx.doi.org/10.5061/dryad.nk780
FDRE_Ethiopia	CenTrends quality control procedures	Climatologically assisted interpolation of seasonal anomalies	Calculating CenTrends seasonal anomalies	CenTrends interpolation procedure defining the variogram	CenTrends interpolation procedure ordinary kriging	FDRE_Ethiopia_Aykel	CenTrends_v1.zip	Dryad Digital Repository	10.5061/dryad.nk780	http://dx.doi.org/10.5061/dryad.nk780
FDRE_Ethiopia	CenTrends quality control procedures	Climatologically assisted interpolation of seasonal anomalies	Calculating CenTrends seasonal anomalies	CenTrends interpolation procedure defining the variogram	CenTrends interpolation procedure ordinary kriging	FDRE_Ethiopia_Baco	CenTrends_v1.zip	Dryad Digital Repository	10.5061/dryad.nk780	http://dx.doi.org/10.5061/dryad.nk780
FDRE_Ethiopia	CenTrends quality control procedures	Climatologically assisted interpolation of seasonal anomalies	Calculating CenTrends seasonal anomalies	CenTrends interpolation procedure defining the variogram	CenTrends interpolation procedure ordinary kriging	FDRE_Ethiopia_Bahir Dar New_Synoptic	CenTrends_v1.zip	Dryad Digital Repository	10.5061/dryad.nk780	http://dx.doi.org/10.5061/dryad.nk780
FDRE_Ethiopia	CenTrends quality control procedures	Climatologically assisted interpolation of seasonal anomalies	Calculating CenTrends seasonal anomalies	CenTrends interpolation procedure defining the variogram	CenTrends interpolation procedure ordinary kriging	FDRE_Ethiopia_Bati	CenTrends_v1.zip	Dryad Digital Repository	10.5061/dryad.nk780	http://dx.doi.org/10.5061/dryad.nk780
FDRE_Ethiopia	CenTrends quality control procedures	Climatologically assisted interpolation of seasonal anomalies	Calculating CenTrends seasonal anomalies	CenTrends interpolation procedure defining the variogram	CenTrends interpolation procedure ordinary kriging	FDRE_Ethiopia_Begi	CenTrends_v1.zip	Dryad Digital Repository	10.5061/dryad.nk780	http://dx.doi.org/10.5061/dryad.nk780
FDRE_Ethiopia	CenTrends quality control procedures	Climatologically assisted interpolation of seasonal anomalies	Calculating CenTrends seasonal anomalies	CenTrends interpolation procedure defining the variogram	CenTrends interpolation procedure ordinary kriging	FDRE_Ethiopia_Bilatetena	CenTrends_v1.zip	Dryad Digital Repository	10.5061/dryad.nk780	http://dx.doi.org/10.5061/dryad.nk780
FDRE_Ethiopia	CenTrends quality control procedures	Climatologically assisted interpolation of seasonal anomalies	Calculating CenTrends seasonal anomalies	CenTrends interpolation procedure defining the variogram	CenTrends interpolation procedure ordinary kriging	FDRE_Ethiopia_Billate	CenTrends_v1.zip	Dryad Digital Repository	10.5061/dryad.nk780	http://dx.doi.org/10.5061/dryad.nk780
FDRE_Ethiopia	CenTrends quality control procedures	Climatologically assisted interpolation of seasonal anomalies	Calculating CenTrends seasonal anomalies	CenTrends interpolation procedure defining the variogram	CenTrends interpolation procedure ordinary kriging	FDRE_Ethiopia_Boditi School	CenTrends_v1.zip	Dryad Digital Repository	10.5061/dryad.nk780	http://dx.doi.org/10.5061/dryad.nk780
FDRE_Ethiopia	CenTrends quality control procedures	Climatologically assisted interpolation of seasonal anomalies	Calculating CenTrends seasonal anomalies	CenTrends interpolation procedure defining the variogram	CenTrends interpolation procedure ordinary kriging	FDRE_Ethiopia_Boneya	CenTrends_v1.zip	Dryad Digital Repository	10.5061/dryad.nk780	http://dx.doi.org/10.5061/dryad.nk780
FDRE_Ethiopia	CenTrends quality control procedures	Climatologically assisted interpolation of seasonal anomalies	Calculating CenTrends seasonal anomalies	CenTrends interpolation procedure defining the variogram	CenTrends interpolation procedure ordinary kriging	FDRE_Ethiopia_Buie	CenTrends_v1.zip	Dryad Digital Repository	10.5061/dryad.nk780	http://dx.doi.org/10.5061/dryad.nk780
FDRE_Ethiopia	CenTrends quality control procedures	Climatologically assisted interpolation of seasonal anomalies	Calculating CenTrends seasonal anomalies	CenTrends interpolation procedure defining the variogram	CenTrends interpolation procedure ordinary kriging	FDRE_Ethiopia_Bulbula	CenTrends_v1.zip	Dryad Digital Repository	10.5061/dryad.nk780	http://dx.doi.org/10.5061/dryad.nk780
FDRE_Ethiopia	CenTrends quality control procedures	Climatologically assisted interpolation of seasonal anomalies	Calculating CenTrends seasonal anomalies	CenTrends interpolation procedure defining the variogram	CenTrends interpolation procedure ordinary kriging	FDRE_Ethiopia_Bure	CenTrends_v1.zip	Dryad Digital Repository	10.5061/dryad.nk780	http://dx.doi.org/10.5061/dryad.nk780
FDRE_Ethiopia	CenTrends quality control procedures	Climatologically assisted interpolation of seasonal anomalies	Calculating CenTrends seasonal anomalies	CenTrends interpolation procedure defining the variogram	CenTrends interpolation procedure ordinary kriging	FDRE_Ethiopia_Busa	CenTrends_v1.zip	Dryad Digital Repository	10.5061/dryad.nk780	http://dx.doi.org/10.5061/dryad.nk780
FDRE_Ethiopia	CenTrends quality control procedures	Climatologically assisted interpolation of seasonal anomalies	Calculating CenTrends seasonal anomalies	CenTrends interpolation procedure defining the variogram	CenTrends interpolation procedure ordinary kriging	FDRE_Ethiopia_Bussa	CenTrends_v1.zip	Dryad Digital Repository	10.5061/dryad.nk780	http://dx.doi.org/10.5061/dryad.nk780
FDRE_Ethiopia	CenTrends quality control procedures	Climatologically assisted interpolation of seasonal anomalies	Calculating CenTrends seasonal anomalies	CenTrends interpolation procedure defining the variogram	CenTrends interpolation procedure ordinary kriging	FDRE_Ethiopia_Butajira	CenTrends_v1.zip	Dryad Digital Repository	10.5061/dryad.nk780	http://dx.doi.org/10.5061/dryad.nk780
FDRE_Ethiopia	CenTrends quality control procedures	Climatologically assisted interpolation of seasonal anomalies	Calculating CenTrends seasonal anomalies	CenTrends interpolation procedure defining the variogram	CenTrends interpolation procedure ordinary kriging	FDRE_Ethiopia_Chacha	CenTrends_v1.zip	Dryad Digital Repository	10.5061/dryad.nk780	http://dx.doi.org/10.5061/dryad.nk780
FDRE_Ethiopia	CenTrends quality control procedures	Climatologically assisted interpolation of seasonal anomalies	Calculating CenTrends seasonal anomalies	CenTrends interpolation procedure defining the variogram	CenTrends interpolation procedure ordinary kriging	FDRE_Ethiopia_Chagni	CenTrends_v1.zip	Dryad Digital Repository	10.5061/dryad.nk780	http://dx.doi.org/10.5061/dryad.nk780
FDRE_Ethiopia	CenTrends quality control procedures	Climatologically assisted interpolation of seasonal anomalies	Calculating CenTrends seasonal anomalies	CenTrends interpolation procedure defining the variogram	CenTrends interpolation procedure ordinary kriging	FDRE_Ethiopia_Chancho	CenTrends_v1.zip	Dryad Digital Repository	10.5061/dryad.nk780	http://dx.doi.org/10.5061/dryad.nk780
FDRE_Ethiopia	CenTrends quality control procedures	Climatologically assisted interpolation of seasonal anomalies	Calculating CenTrends seasonal anomalies	CenTrends interpolation procedure defining the variogram	CenTrends interpolation procedure ordinary kriging	FDRE_Ethiopia_Chefedonsa	CenTrends_v1.zip	Dryad Digital Repository	10.5061/dryad.nk780	http://dx.doi.org/10.5061/dryad.nk780
FDRE_Ethiopia	CenTrends quality control procedures	Climatologically assisted interpolation of seasonal anomalies	Calculating CenTrends seasonal anomalies	CenTrends interpolation procedure defining the variogram	CenTrends interpolation procedure ordinary kriging	FDRE_Ethiopia_Chida	CenTrends_v1.zip	Dryad Digital Repository	10.5061/dryad.nk780	http://dx.doi.org/10.5061/dryad.nk780
FDRE_Ethiopia	CenTrends quality control procedures	Climatologically assisted interpolation of seasonal anomalies	Calculating CenTrends seasonal anomalies	CenTrends interpolation procedure defining the variogram	CenTrends interpolation procedure ordinary kriging	FDRE_Ethiopia_Chira	CenTrends_v1.zip	Dryad Digital Repository	10.5061/dryad.nk780	http://dx.doi.org/10.5061/dryad.nk780
FDRE_Ethiopia	CenTrends quality control procedures	Climatologically assisted interpolation of seasonal anomalies	Calculating CenTrends seasonal anomalies	CenTrends interpolation procedure defining the variogram	CenTrends interpolation procedure ordinary kriging	FDRE_Ethiopia_Chitu	CenTrends_v1.zip	Dryad Digital Repository	10.5061/dryad.nk780	http://dx.doi.org/10.5061/dryad.nk780
FDRE_Ethiopia	CenTrends quality control procedures	Climatologically assisted interpolation of seasonal anomalies	Calculating CenTrends seasonal anomalies	CenTrends interpolation procedure defining the variogram	CenTrends interpolation procedure ordinary kriging	FDRE_Ethiopia_Chole	CenTrends_v1.zip	Dryad Digital Repository	10.5061/dryad.nk780	http://dx.doi.org/10.5061/dryad.nk780
FDRE_Ethiopia	CenTrends quality control procedures	Climatologically assisted interpolation of seasonal anomalies	Calculating CenTrends seasonal anomalies	CenTrends interpolation procedure defining the variogram	CenTrends interpolation procedure ordinary kriging	FDRE_Ethiopia_Combolcha	CenTrends_v1.zip	Dryad Digital Repository	10.5061/dryad.nk780	http://dx.doi.org/10.5061/dryad.nk780
FDRE_Ethiopia	CenTrends quality control procedures	Climatologically assisted interpolation of seasonal anomalies	Calculating CenTrends seasonal anomalies	CenTrends interpolation procedure defining the variogram	CenTrends interpolation procedure ordinary kriging	FDRE_Ethiopia_Dagaga	CenTrends_v1.zip	Dryad Digital Repository	10.5061/dryad.nk780	http://dx.doi.org/10.5061/dryad.nk780
FDRE_Ethiopia	CenTrends quality control procedures	Climatologically assisted interpolation of seasonal anomalies	Calculating CenTrends seasonal anomalies	CenTrends interpolation procedure defining the variogram	CenTrends interpolation procedure ordinary kriging	FDRE_Ethiopia_Dangila	CenTrends_v1.zip	Dryad Digital Repository	10.5061/dryad.nk780	http://dx.doi.org/10.5061/dryad.nk780
FDRE_Ethiopia	CenTrends quality control procedures	Climatologically assisted interpolation of seasonal anomalies	Calculating CenTrends seasonal anomalies	CenTrends interpolation procedure defining the variogram	CenTrends interpolation procedure ordinary kriging	FDRE_Ethiopia_Danna_1	CenTrends_v1.zip	Dryad Digital Repository	10.5061/dryad.nk780	http://dx.doi.org/10.5061/dryad.nk780
FDRE_Ethiopia	CenTrends quality control procedures	Climatologically assisted interpolation of seasonal anomalies	Calculating CenTrends seasonal anomalies	CenTrends interpolation procedure defining the variogram	CenTrends interpolation procedure ordinary kriging	FDRE_Ethiopia_Debark	CenTrends_v1.zip	Dryad Digital Repository	10.5061/dryad.nk780	http://dx.doi.org/10.5061/dryad.nk780
FDRE_Ethiopia	CenTrends quality control procedures	Climatologically assisted interpolation of seasonal anomalies	Calculating CenTrends seasonal anomalies	CenTrends interpolation procedure defining the variogram	CenTrends interpolation procedure ordinary kriging	FDRE_Ethiopia_Debre Berhan	CenTrends_v1.zip	Dryad Digital Repository	10.5061/dryad.nk780	http://dx.doi.org/10.5061/dryad.nk780
FDRE_Ethiopia	CenTrends quality control procedures	Climatologically assisted interpolation of seasonal anomalies	Calculating CenTrends seasonal anomalies	CenTrends interpolation procedure defining the variogram	CenTrends interpolation procedure ordinary kriging	FDRE_Ethiopia_Debre Markos	CenTrends_v1.zip	Dryad Digital Repository	10.5061/dryad.nk780	http://dx.doi.org/10.5061/dryad.nk780
FDRE_Ethiopia	CenTrends quality control procedures	Climatologically assisted interpolation of seasonal anomalies	Calculating CenTrends seasonal anomalies	CenTrends interpolation procedure defining the variogram	CenTrends interpolation procedure ordinary kriging	FDRE_Ethiopia_Debre Sina	CenTrends_v1.zip	Dryad Digital Repository	10.5061/dryad.nk780	http://dx.doi.org/10.5061/dryad.nk780
FDRE_Ethiopia	CenTrends quality control procedures	Climatologically assisted interpolation of seasonal anomalies	Calculating CenTrends seasonal anomalies	CenTrends interpolation procedure defining the variogram	CenTrends interpolation procedure ordinary kriging	FDRE_Ethiopia_Debre Tabor	CenTrends_v1.zip	Dryad Digital Repository	10.5061/dryad.nk780	http://dx.doi.org/10.5061/dryad.nk780
FDRE_Ethiopia	CenTrends quality control procedures	Climatologically assisted interpolation of seasonal anomalies	Calculating CenTrends seasonal anomalies	CenTrends interpolation procedure defining the variogram	CenTrends interpolation procedure ordinary kriging	FDRE_Ethiopia_Debre Tabor(Add	CenTrends_v1.zip	Dryad Digital Repository	10.5061/dryad.nk780	http://dx.doi.org/10.5061/dryad.nk780
FDRE_Ethiopia	CenTrends quality control procedures	Climatologically assisted interpolation of seasonal anomalies	Calculating CenTrends seasonal anomalies	CenTrends interpolation procedure defining the variogram	CenTrends interpolation procedure ordinary kriging	FDRE_Ethiopia_Debre Tsige	CenTrends_v1.zip	Dryad Digital Repository	10.5061/dryad.nk780	http://dx.doi.org/10.5061/dryad.nk780
FDRE_Ethiopia	CenTrends quality control procedures	Climatologically assisted interpolation of seasonal anomalies	Calculating CenTrends seasonal anomalies	CenTrends interpolation procedure defining the variogram	CenTrends interpolation procedure ordinary kriging	FDRE_Ethiopia_Debre Work	CenTrends_v1.zip	Dryad Digital Repository	10.5061/dryad.nk780	http://dx.doi.org/10.5061/dryad.nk780
FDRE_Ethiopia	CenTrends quality control procedures	Climatologically assisted interpolation of seasonal anomalies	Calculating CenTrends seasonal anomalies	CenTrends interpolation procedure defining the variogram	CenTrends interpolation procedure ordinary kriging	FDRE_Ethiopia_Dedessa	CenTrends_v1.zip	Dryad Digital Repository	10.5061/dryad.nk780	http://dx.doi.org/10.5061/dryad.nk780
FDRE_Ethiopia	CenTrends quality control procedures	Climatologically assisted interpolation of seasonal anomalies	Calculating CenTrends seasonal anomalies	CenTrends interpolation procedure defining the variogram	CenTrends interpolation procedure ordinary kriging	FDRE_Ethiopia_Degahabur	CenTrends_v1.zip	Dryad Digital Repository	10.5061/dryad.nk780	http://dx.doi.org/10.5061/dryad.nk780
FDRE_Ethiopia	CenTrends quality control procedures	Climatologically assisted interpolation of seasonal anomalies	Calculating CenTrends seasonal anomalies	CenTrends interpolation procedure defining the variogram	CenTrends interpolation procedure ordinary kriging	FDRE_Ethiopia_Dello Mena	CenTrends_v1.zip	Dryad Digital Repository	10.5061/dryad.nk780	http://dx.doi.org/10.5061/dryad.nk780
FDRE_Ethiopia	CenTrends quality control procedures	Climatologically assisted interpolation of seasonal anomalies	Calculating CenTrends seasonal anomalies	CenTrends interpolation procedure defining the variogram	CenTrends interpolation procedure ordinary kriging	FDRE_Ethiopia_Delo Sebro	CenTrends_v1.zip	Dryad Digital Repository	10.5061/dryad.nk780	http://dx.doi.org/10.5061/dryad.nk780
FDRE_Ethiopia	CenTrends quality control procedures	Climatologically assisted interpolation of seasonal anomalies	Calculating CenTrends seasonal anomalies	CenTrends interpolation procedure defining the variogram	CenTrends interpolation procedure ordinary kriging	FDRE_Ethiopia_Dembidolo	CenTrends_v1.zip	Dryad Digital Repository	10.5061/dryad.nk780	http://dx.doi.org/10.5061/dryad.nk780
FDRE_Ethiopia	CenTrends quality control procedures	Climatologically assisted interpolation of seasonal anomalies	Calculating CenTrends seasonal anomalies	CenTrends interpolation procedure defining the variogram	CenTrends interpolation procedure ordinary kriging	FDRE_Ethiopia_Deneba	CenTrends_v1.zip	Dryad Digital Repository	10.5061/dryad.nk780	http://dx.doi.org/10.5061/dryad.nk780
FDRE_Ethiopia	CenTrends quality control procedures	Climatologically assisted interpolation of seasonal anomalies	Calculating CenTrends seasonal anomalies	CenTrends interpolation procedure defining the variogram	CenTrends interpolation procedure ordinary kriging	FDRE_Ethiopia_Derara Clinic	CenTrends_v1.zip	Dryad Digital Repository	10.5061/dryad.nk780	http://dx.doi.org/10.5061/dryad.nk780
FDRE_Ethiopia	CenTrends quality control procedures	Climatologically assisted interpolation of seasonal anomalies	Calculating CenTrends seasonal anomalies	CenTrends interpolation procedure defining the variogram	CenTrends interpolation procedure ordinary kriging	FDRE_Ethiopia_Derba	CenTrends_v1.zip	Dryad Digital Repository	10.5061/dryad.nk780	http://dx.doi.org/10.5061/dryad.nk780
FDRE_Ethiopia	CenTrends quality control procedures	Climatologically assisted interpolation of seasonal anomalies	Calculating CenTrends seasonal anomalies	CenTrends interpolation procedure defining the variogram	CenTrends interpolation procedure ordinary kriging	FDRE_Ethiopia_Dilela	CenTrends_v1.zip	Dryad Digital Repository	10.5061/dryad.nk780	http://dx.doi.org/10.5061/dryad.nk780
FDRE_Ethiopia	CenTrends quality control procedures	Climatologically assisted interpolation of seasonal anomalies	Calculating CenTrends seasonal anomalies	CenTrends interpolation procedure defining the variogram	CenTrends interpolation procedure ordinary kriging	FDRE_Ethiopia_Dilla	CenTrends_v1.zip	Dryad Digital Repository	10.5061/dryad.nk780	http://dx.doi.org/10.5061/dryad.nk780
FDRE_Ethiopia	CenTrends quality control procedures	Climatologically assisted interpolation of seasonal anomalies	Calculating CenTrends seasonal anomalies	CenTrends interpolation procedure defining the variogram	CenTrends interpolation procedure ordinary kriging	FDRE_Ethiopia_Dire Dawa	CenTrends_v1.zip	Dryad Digital Repository	10.5061/dryad.nk780	http://dx.doi.org/10.5061/dryad.nk780
FDRE_Ethiopia	CenTrends quality control procedures	Climatologically assisted interpolation of seasonal anomalies	Calculating CenTrends seasonal anomalies	CenTrends interpolation procedure defining the variogram	CenTrends interpolation procedure ordinary kriging	FDRE_Ethiopia_Dire Gidib	CenTrends_v1.zip	Dryad Digital Repository	10.5061/dryad.nk780	http://dx.doi.org/10.5061/dryad.nk780
FDRE_Ethiopia	CenTrends quality control procedures	Climatologically assisted interpolation of seasonal anomalies	Calculating CenTrends seasonal anomalies	CenTrends interpolation procedure defining the variogram	CenTrends interpolation procedure ordinary kriging	FDRE_Ethiopia_Diri Goma	CenTrends_v1.zip	Dryad Digital Repository	10.5061/dryad.nk780	http://dx.doi.org/10.5061/dryad.nk780
FDRE_Ethiopia	CenTrends quality control procedures	Climatologically assisted interpolation of seasonal anomalies	Calculating CenTrends seasonal anomalies	CenTrends interpolation procedure defining the variogram	CenTrends interpolation procedure ordinary kriging	FDRE_Ethiopia_Dubti Met	CenTrends_v1.zip	Dryad Digital Repository	10.5061/dryad.nk780	http://dx.doi.org/10.5061/dryad.nk780
FDRE_Ethiopia	CenTrends quality control procedures	Climatologically assisted interpolation of seasonal anomalies	Calculating CenTrends seasonal anomalies	CenTrends interpolation procedure defining the variogram	CenTrends interpolation procedure ordinary kriging	FDRE_Ethiopia_Durame	CenTrends_v1.zip	Dryad Digital Repository	10.5061/dryad.nk780	http://dx.doi.org/10.5061/dryad.nk780
[truncated: 128 more rows]
